# Supplementary material for: Multiome-wide Association Studies: Novel Approaches for Understanding Diseases
Source: Genomics Proteomics Bioinformatics. 2024 Oct 29;22(5):qzae077. doi: 10.1093/gpbjnl/qzae077 (PMC11630051; doi:10.1093/gpbjnl/qzae077)
Supplement: qzae077_Supplementary_Data [file qzae077_supplementary_data.zip]

Archive with 4 entries (4 files):
- OP-GPBJ240098_PECorr_CmtAttachmentsFolder_Supplementary Table S2.xlsx
- supplementary material captions.docx
- OP-GPBJ240098_PECorr_CmtAttachmentsFolder_Supplementary Table S3.xlsx
- OP-GPBJ240098_PECorr_CmtAttachmentsFolder_Supplementary Table S1.xlsx
