# Supplementary material for: Multiome-wide Association Studies: Novel Approaches for Understanding Diseases
Source: Genomics Proteomics Bioinformatics. 2024 Oct 29;22(5):qzae077. doi: 10.1093/gpbjnl/qzae077 (PMC11630051; doi:10.1093/gpbjnl/qzae077)
Supplement: qzae077_Supplementary_Data [file qzae077_supplementary_data.zip › OP-GPBJ240098_PECorr_CmtAttachmentsFolder_Supplementary Table S2.xlsx]

## Sheet: Sheet1
Table S2 Comparsion of the performance of various algorithms across different studies.
		PMID
		26258848	26854917	28893853	30804563	31230719	31444360	32961112	32978944	33020666	33200776	33434493	33684137	34849857	35047855	35334221	36284135	36402776	36690614	36882394	frequency
Method	Elastic Net	1																			0
	BSLMM		1																		0
	BLUP		2																		1
	Top SNP	2	3							3											1
	Polyscore	3																			0
	PrediXcan					2	2	2		2	2	3			2	3	4	4	2		7
	FUSION			2						4		2				2	3	3		4	3
	aSPU			1																	0
	UTMOST				1				3												0
	TIGAR					1		3		5											0
	EpiXcan						1											2			1
	BGW-TWAS							1					2								1
	TisCoMM								1												0
	MR-JTI									1											0
	kTWAS										1			1							0
	moPMR-Egger											1									0
	MOSTWAS												1								0
	mkTWAS													1							0
	TIGAR-V2														1						0
	METRO															1					0
	SUMMIT																1				0
	sTF-TWAS																	1			0
	MiXcan																		1		0
	OTTERS																			1	0
	Single-tissue elastic net				2																1
	MultiXcan								2												1
	PMR-Egger											4									0
	Lassosum																2				1
	SDPR																			2	1
	PRS-CS																			3	0
	Evaluation	h2; R2	R2/h2	Numbers of the significant genes	R2	R2;power	R2	R2;power	power	R2	power	power	power	power	Proportion of valid gene expression prediction model	power	R2;power	Numbers of the significant genes;Success rate	correlation;power	R2;power
