# Supplementary material for: Multiome-wide Association Studies: Novel Approaches for Understanding Diseases
Source: Genomics Proteomics Bioinformatics. 2024 Oct 29;22(5):qzae077. doi: 10.1093/gpbjnl/qzae077 (PMC11630051; doi:10.1093/gpbjnl/qzae077)
Supplement: qzae077_Supplementary_Data [file qzae077_supplementary_data.zip › OP-GPBJ240098_PECorr_CmtAttachmentsFolder_Supplementary Table S3.xlsx]

## Sheet: Sheet1
Table S3 Abbreviation Table
Full Name	Abbreviation
transcriptome-wide association studies	TWAS
genome-wide association studies	GWAS
linkage disequilibrium	LD
proteome-wide association studies	PWAS
cistrome-wide association studies	CWAS
imaging-wide association studies	IWAS
regulome-wide association studies	RWAS
Quantitative trait locus	QTL
genetically regulated expression	GReX
Single-Nucleotide Polymorphism	SNP
Bayesian Sparse Linear Mixed Model	BSLMM
best linear predictor	BLUP
Least Absolute Shrinkage and Selection Operator	LASSO
Bayesian variable selection regression	BVSR
linear mixed model	LMM
Variant Call Format	VCF
Transcriptome-Integrated Genetic Association Resource	TIGAR
Dirichlet process regression	DPR
fine-mapping of causal gene sets	FOCUS
Generalized Berk-Jones	GBJ
Principal Component Regression	PC Regression
Unified Test for Molecular SignaTures	UTMOST
UK Biobank	UKBB
Joint-Tissue Imputation	JTI
Mendelian Randomization	MR
cis-regulatory elements	CREs
adaptive sum of powered score	aSPU
generalized linear models	GLMs
Multi-Omic Strategies for TWAS	MOSTWAS
multi-ancestry transcriptome-wide analysis	METRO
Global Biobank Meta-analysis Initiative	GBMI
Variance-Component TWAS	VC-TWAS
sequence kernel association test	SKAT
Marginal + Kernel TWAS	mkTWAS
multiple outcomes probabilistic mendelian randomization with Egger assumption	moPMR-Egger
proportional odds logistic model for network regression	PoLoNet
susceptible TF (sTF)-occupied cis-regulatory elements (STFCREs) with TWAS	sTF-TWAS
Kyoto Encyclopedia of Genes and Genomes	KEGG
pointwise mutual information	PMI
Polygenic Risk Score	PRS
Omnibus Transcriptome Test using Expression Reference Summary data	OTTERS
Experimental Factor Ontology	EFO
Alzheimer's disease	AD
whole-genome bisulfite sequencing	WGBS
Epigenome-wide association studies	EWAS
Differentially methylated positions	DMP
Differentially methylated regions	DMR
chromatin immunoprecipitation and DNA sequencing	ChIP-seq
allele-specific accessibility QTLs	as-aQTLs
Alzheimer’s Disease Neuroimaging Initiative	ADNI
default mode networks	DMN
doubly adaptive SPU	daSPU
regions of interest	ROIs
International Genomics of Alzheimer’s Project	IGAP
Univariate IWAS	UV-IWAS
multivariate IWAS	MV-IWAS
image derived phenotypes	IDP
Metabolomics-based genome-wide association studies	mGWAS
nuclear magnetic resonance	NMR
mass spectrometry	MS
Metagenome-wide association studies	MWAS
Magnetic Resonance Imaging	MRI
Genotype-Tissue Expression	GTEx
Genetic European variation in disease	GEUVADIS
Depression Genes and Networks	DGN
Wellcome Trust Case Control Consortium	WTCCC
Vanderbilt University Medical Center's biobank	BioVU
Metabolic Syndrome in Men	METSIM
Young Finns Study	YFS
Netherlands Twins Registry	NTR
Multiple Tissue Human Expression Resource	MuTHER
Religious Orders Study and Rush Memory Aging Project	ROS/MAP
Breast Cancer Association Consortium	BCAC
Ovarian Cancer Association Consortium	OCAC
Genetic Epidemiology Network of Arteriopathy	GENOA
1000G East Asian	EAS
haplotype map	HapMap
https://disgenet.com/	DisGeNET
AIDS Clinical Trials Group	ACTG
Genetic Epidemiology Research Study on Adult Health and Aging	GERA
European Genome-phenome Archive	EGA
https://www.psychencode.org/	PsychENCODE
The Encyclopedia of DNA Elements	ENCODE
Northern Finland Birth Cohort 1966	NFBC1966
https://research.mss.ng/	MSSNG
Mayo Clinic Alzheimer’s Disease Genetics Studies	MCADGS
CommonMind Consortium	CMC
Stockholm-Tartu Atherosclerosis Reverse Network Engineering Task	STARNET
Roadmap Epigenomics Mapping Consortium	REMC
dorsolateral prefrontal cortex	DLPFC
The Molecular Signatures Database	MSigDB
The Cancer Genome Atlas	TCGA
Psychiatric Genomics Consortium website	PGC
Collaborative Oncological Gene-environment Study	iCOGs
Global Lipids Genetics Consortium	GLGC
African Ancestry Anthropometry Genetics Consortium	AAAGC
Meta-analysis of type 2 Diabetes in African Americans	MEDIA
https://www.gencodegenes.org/pages/gencode.html	GENCODE
The Super Ager EpiMap Study	SuperAgerEpiMap
Prostate Cancer Association Group to Investigate Cancer Associated Alterations	PRACTICAL
Transdisciplinary Research in Cancer of Lung project of the International Lung Cancer Consortium	TRICL-ILCCO
Lung Cancer Cohort Consortium	LC3
Genome-wide Complex Trait Analysis	GCTA
https://www.eqtlgen.org/	eQTLGen
Mount Sinai Brain Bank	MSBB
https://www.metabrain.nl/	MetaBrain
chromosome conformation capture (3C)-based technology	Hi-C
UCSC cell browser	UCSC
Enhancing Neuro Imaging Genetics Through Meta Analysis	ENIGMA
