# Supplementary material for: Multiome-wide Association Studies: Novel Approaches for Understanding Diseases
Source: Genomics Proteomics Bioinformatics. 2024 Oct 29;22(5):qzae077. doi: 10.1093/gpbjnl/qzae077 (PMC11630051; doi:10.1093/gpbjnl/qzae077)
Supplement: qzae077_Supplementary_Data [file qzae077_supplementary_data.zip › OP-GPBJ240098_PECorr_CmtAttachmentsFolder_Supplementary Table S1.xlsx]

## Sheet: Table S1 A detailed list of eac
Table S1 A detailed list of each curated entry, including disease category and publications
Disease MeSH Terms	MeSH Unique ID	Diseases Category	PMID	Title	Year	Journal	DOI
Adenocarcinoma of Lung	D000077192	Neoplasms	31696517	Transcriptome-wide association study reveals candidate causal genes for lung cancer	2020	Biochemical Genetics	10.1002/ijc.32771
Alzheimer's Disease	D000544	Nervous System Diseases; Mental Disorders	32912253	PTWAS: investigating tissue-relevant causal molecular mechanisms of complex traits using probabilistic TWAS analysis	2020	Genome Biology	10.1186/s13059-020-02026-y
Alzheimer's Disease	D000544	Nervous System Diseases; Mental Disorders	30666269	Prediction of Alzheimer's disease-associated genes by integration of GWAS summary data and expression data	2019	Frontiers in Genetics	10.3389/fgene.2018.00653
Alzheimer's Disease	D000544	Nervous System Diseases; Mental Disorders	27506385	Predicting gene targets from integrative analyses of summary data from GWAS and eQTL studies for 28 human complex traits	2016	Genome Medicine	10.1186/s13073-016-0338-4
Alzheimer's Disease	D000544	Nervous System Diseases; Mental Disorders	35729600	Pinpointing novel risk loci for Lewy body dementia and the shared genetic etiology with Alzheimer's disease and Parkinson's disease: a large-scale multi-trait association analysis	2022	BMC Medicine	10.1186/s12916-022-02404-2
Alzheimer's Disease	D000544	Nervous System Diseases; Mental Disorders	33798195	Novel variance-component TWAS method for studying complex human diseases with applications to Alzheimer's dementia	2021	Plos Genetics	10.1371/journal.pgen.1009482
Alzheimer's Disease	D000544	Nervous System Diseases; Mental Disorders	33947463	Multi-tissue neocortical transcriptome-wide association study implicates 8 genes across 6 genomic loci in Alzheimer's disease	2021	Genomic Medicine	10.1186/s13073-021-00890-2
Alzheimer's Disease	D000544	Nervous System Diseases; Mental Disorders	36171194	Multi-context genetic modeling of transcriptional regulation resolves novel disease loci	2022	Nature Communications	10.1038/s41467-022-33212-0
Alzheimer's Disease	D000544	Nervous System Diseases; Mental Disorders	33684137	MOSTWAS: multi-omic strategies for transcriptome-wide association studies	2021	Plos Genetics	10.1371/journal.pgen.1009398
Alzheimer's Disease	D000544	Nervous System Diseases; Mental Disorders	31341166	Mendelian randomization integrating GWAS and eQTL data reveals genetic determinants of complex and clinical traits	2019	Nature Communications	10.1038/s41467-019-10936-0
Alzheimer's Disease	D000544	Nervous System Diseases; Mental Disorders	36179104	MATS: A novel multi-ancestry transcriptome-wide association study to account for heterogeneity in the effects of cis-regulated gene expression on complex traits	2022	Human Molecular Genetics	10.1093/hmg/ddac247
Alzheimer's Disease	D000544	Nervous System Diseases; Mental Disorders	35108496	Leveraging gene co-regulation to identify gene sets enriched for disease heritability	2022	American Journal of Human Genetics	10.1016/j.ajhg.2022.01.005
Alzheimer's Disease	D000544	Nervous System Diseases; Mental Disorders	33137096	Leveraging functional annotation to identify genes associated with complex diseases	2020	Plos Computational Biology	10.1371/journal.pcbi.1008315
Alzheimer's Disease	D000544	Nervous System Diseases; Mental Disorders	33831007	Leveraging expression from multiple tissues using sparse canonical correlation analysis and aggregate tests improves the power of transcriptome-wide association studies	2021	Plos Genetics	10.1371/journal.pgen.1008973
Alzheimer's Disease	D000544	Nervous System Diseases; Mental Disorders	36445456	Investigating the shared genetic architecture and causal relationship between pain and neuropsychiatric disorders	2022	Human Genetics	10.1007/s00439-022-02507-z
Alzheimer's Disease	D000544	Nervous System Diseases; Mental Disorders	30297968	Integrative transcriptome analyses of the aging brain implicate altered splicing in Alzheimer's disease susceptibility	2018	Nature Genetics	10.1038/s41588-018-0238-1
Alzheimer's Disease	D000544	Nervous System Diseases; Mental Disorders	36402776	Integrating transcription factor occupancy with transcriptome-wide association analysis identifies susceptibility genes in human cancers	2022	Nature Communications	10.1038/s41467-022-34888-0
Alzheimer's Disease	D000544	Nervous System Diseases; Mental Disorders	30668570	Integrating predicted transcriptome from multiple tissues improves association detection	2019	Plos Genetics	10.1371/journal.pgen.1007889
Alzheimer's Disease	D000544	Nervous System Diseases; Mental Disorders	35399757	Integrating brain imaging endophenotypes with GWAS for Alzheimer's disease	2021	Quantitative Biology	10.1007/s40484-020-0202-9
Alzheimer's Disease	D000544	Nervous System Diseases; Mental Disorders	35672318	Integrating 3D genomic and epigenomic data to enhance target gene discovery and drug repurposing in transcriptome-wide association studies	2022	Nature Communications	10.1038/s41467-022-30956-7
Alzheimer's Disease	D000544	Nervous System Diseases; Mental Disorders	31708967	Integrate GWAS, eQTL, and mQTL data to identify Alzheimer's disease-related genes	2019	Frontiers in Genetics	10.3389/fgene.2019.01021
Alzheimer's Disease	D000544	Nervous System Diseases; Mental Disorders	36048437	Identification of five potential predictive biomarkers for Alzheimer's disease by integrating the unified test for molecular signatures and weighted gene co-expression network analysis	2022	Series A, Biological sciences and medical sciences	10.1093/gerona/glac179
Alzheimer's Disease	D000544	Nervous System Diseases; Mental Disorders	30740125	Identification of Alzheimer's disease-related genes based on data integration method	2019	Frontiers in Genetics	10.3389/fgene.2018.00703
Alzheimer's Disease	D000544	Nervous System Diseases; Mental Disorders	34700051	Genomic Studies Across the Lifespan Point to Early Mechanisms Determining Subcortical Volumes	2022	Biological Psychiatry: Cognitive Neuroscience and Neuroimaging	10.1016/j.bpsc.2021.10.011
Alzheimer's Disease	D000544	Nervous System Diseases; Mental Disorders	30636644	Genome-wide analysis of genetic predisposition to Alzheimer's disease and related sex disparities	2019	Alzheimer's Research & Therapy	10.1186/s13195-018-0458-8
Alzheimer's Disease	D000544	Nervous System Diseases; Mental Disorders	31055733	Genetic heterogeneity of Alzheimer's disease in subjects with and without hypertension	2019	Geroscience	10.1007/s11357-019-00071-5
Alzheimer's Disease	D000544	Nervous System Diseases; Mental Disorders	29739930	Exploring the phenotypic consequences of tissue specific gene expression variation inferred from GWAS summary statistics	2018	Nature Communications	10.1038/s41467-018-03621-1
Alzheimer's Disease	D000544	Nervous System Diseases; Mental Disorders	33959712	Defining functional variants associated with Alzheimer's disease in the induced immune response	2021	Brain Communication	10.1093/braincomms/fcab083
Alzheimer's Disease	D000544	Nervous System Diseases; Mental Disorders	33516273	Convergent lines of evidence support BIN1 as a risk gene of Alzheimer's disease	2021	Human Genomics	10.1186/s40246-021-00307-6
Alzheimer's Disease	D000544	Nervous System Diseases; Mental Disorders	33630843	Brain hippocampal transcriptome-wide association study and neurobiological pathway anlysis for Alzheimer's disease	2021	Plos Genetics	10.1371/journal.pgen.1009363
Alzheimer's Disease	D000544	Nervous System Diseases; Mental Disorders	32961112	Bayesian genome-wide TWAS method to leverage both cis- and trans-eQTL information through summary statistics	2020	American Journal of Human Genetics	10.1016/j.ajhg.2020.08.022
Alzheimer's Disease	D000544	Nervous System Diseases; Mental Disorders	35043938	Accounting for nonlinear effects of gene expression identifies additional associated genes in transcriptome-wide association studies	2022	Human Molecular Genetics	10.1093/hmg/ddac015
Alzheimer's Disease	D000544	Nervous System Diseases; Mental Disorders	35043938	Accounting for nonlinear effects of gene expression identifies additional associated genes in transcriptome-wide association studies	2022	Human Molecular Genetics	10.1093/hmg/ddac015
Alzheimer's Disease	D000544	Nervous System Diseases; Mental Disorders	34470669	A transcriptome-wide association study of Alzheimer's disease using prediction models of relevant tissues identifies novel candidate susceptibility genes	2021	Genome Medicine	10.1186/s13073-021-00959-y
Alzheimer's Disease	D000544	Nervous System Diseases; Mental Disorders	34387340	A transcriptome-wide association study identifies novel blood-based gene biomarker candidates for Alzheimer's disease risk	2022	Human Molecular Genetics	10.1093/hmg/ddab229
Alzheimer's Disease	D000544	Nervous System Diseases; Mental Disorders	30804563	A statistical framework for cross-tissue transcriptome-wide association analysis	2019	Nature Genetics	10.1038/s41588-019-0345-7
Amyotrophic Lateral Sclerosis	D000690	Nervous System Diseases; Nutritional and Metabolic Diseases	33329728	Multiple-tissue integrative transcriptome-wide association studies discovered new genes associated with amyotrophic lateral slerosis	2020	Frontiers in Genetics	10.3389/fgene.2020.587243
Amyotrophic Lateral Sclerosis	D000690	Nervous System Diseases; Nutritional and Metabolic Diseases	31341166	Mendelian randomization integrating GWAS and eQTL data reveals genetic determinants of complex and clinical traits	2019	Nature Communications	10.1038/s41467-019-10936-0
Amyotrophic Lateral Sclerosis	D000690	Nervous System Diseases; Nutritional and Metabolic Diseases	35038056	Identifying candidate genes associated with sporadic amyotrophic lateral sclerosis via integrative analysis of transcriptome-wide association study and messenger RNA expression profile	2022	Cell Molecular Neurobiology	10.1007/s10571-021-01186-0
Amyotrophic Lateral Sclerosis	D000690	Nervous System Diseases; Nutritional and Metabolic Diseases	35042540	Functional characterisation of the amyotrophic lateral sclerosis risk locus GPX3/TNIP1	2022	Genome Medicine	10.1186/s13073-021-01006-6
Amyotrophic Lateral Sclerosis	D000690	Nervous System Diseases; Nutritional and Metabolic Diseases	33809961	An integrative transcriptome-wide analysis of amyotrophic lateral sclerosis for the identification of potential genetic markers and drug candidates	2021	International Journal of Molecular Sciences	10.3390/ijms22063216
Amyotrophic Lateral Sclerosis	D000690	Nervous System Diseases; Nutritional and Metabolic Diseases	28639078	A genome-wide expression association analysis identifies genes and pathways associated with amyotrophic lateral sclerosis	2017	Cellular and Molecular Neurobiology	10.1007/s10571-017-0512-2
Anemia	D000740	Hemic and Lymphatic Diseases	30668570	Integrating predicted transcriptome from multiple tissues improves association detection	2019	Plos Genetics	10.1371/journal.pgen.1007889
Angina Pectoris	D000787	Cardiovascular Diseases; Pathological Conditions, Signs and Symptoms	30668570	Integrating predicted transcriptome from multiple tissues improves association detection	2019	Plos Genetics	10.1371/journal.pgen.1007889
Anorexia Nervosa	D000856	Mental Disorders	36445456	Investigating the shared genetic architecture and causal relationship between pain and neuropsychiatric disorders	2022	Human Genetics	10.1007/s00439-022-02507-z
Anxiety Disorders	D001008	Mental Disorders	34650599	Transcriptome-wide association study provides insights into the genetic component of gene expression in anxiety	2021	Frontiers in Genetics	10.3389/fgene.2021.740134
Anxiety Disorders	D001008	Mental Disorders	30668570	Integrating predicted transcriptome from multiple tissues improves association detection	2019	Plos Genetics	10.1371/journal.pgen.1007889
Anxiety Disorders	D001008	Mental Disorders	29739930	Exploring the phenotypic consequences of tissue specific gene expression variation inferred from GWAS summary statistics	2018	Nature Communications	10.1038/s41467-018-03621-1
Aortic Aneurysm	D001014	Cardiovascular Diseases	34626721	Integrative analysis of transcriptome-wide association study and mRNA expression profile identified candidate genes and pathways associated with aortic aneurysm and dissection	2021	Gene	10.1016/j.gene.2021.145993
Aortic Aneurysm	D001014	Cardiovascular Diseases	36416764	Deep learning enables genetic analysis of the human thoracic aorta	2022	Nature Genetics	10.1038/s41588-021-00962-4
Aortic Valve Stenosis	D001024	Cardiovascular Diseases	32141789	Genetic association analyses highlight IL6, ALPL, and NAV1 as 3 new susceptibility genes underlying calcific aortic valve stenosis	2019	Circulation-Genomic and Precision Medicine	10.1161/CIRCGEN.119.002617
Aortic Valve Stenosis	D001024	Cardiovascular Diseases	29511167	A transcriptome-wide association study identifies PALMD as a susceptibility gene for calcific aortic valve stenosis	2018	Nature Communications	10.1038/s41467-018-03260-6
Aphasia	D001037	Nervous System Diseases; Pathological Conditions, Signs and Symptoms	33637304	Gene expression imputation across multiple tissue types provides insight Into the genetic architecture of frontotemporal dementia and its clinical subtypes	2021	Biological Psychiatry	10.1016/j.biopsych.2020.12.023
Arthritis	D001168	Musculoskeletal Diseases	30668570	Integrating predicted transcriptome from multiple tissues improves association detection	2019	Plos Genetics	10.1371/journal.pgen.1007889
Arthritis, Juvenile	D001171	Musculoskeletal Diseases; Skin and Connective Tissue Diseases; Immune System Diseases	36362342	Integrative Analysis of Transcriptome-Wide Association Study and Gene-Based Association Analysis Identifies In Silico Candidate Genes Associated with Juvenile Idiopathic Arthritis	2022	International Journal of Molecular Sciences	10.3390/ijms232113555
Arthritis, Juvenile	D001171	Musculoskeletal Diseases; Skin and Connective Tissue Diseases; Immune System Diseases	35967305	A Cross-Tissue Transcriptome-Wide Association Study Identifies Novel Susceptibility Genes for Juvenile Idiopathic Arthritis in Asia and Europe	2022	Frontiers in Immunology	10.3389/fimmu.2022.941398
Arthritis, Rheumatoid	D001172	Musculoskeletal Diseases; Skin and Connective Tissue Diseases; Immune System Diseases	33482886	Transcriptome-wide association study identifies susceptibility genes for rheumatoid arthritis	2021	Arthritis Research & Therapy	10.1186/s13075-021-02419-9
Arthritis, Rheumatoid	D001172	Musculoskeletal Diseases; Skin and Connective Tissue Diseases; Immune System Diseases	32912253	PTWAS: investigating tissue-relevant causal molecular mechanisms of complex traits using probabilistic TWAS analysis	2020	Genome Biology	10.1186/s13059-020-02026-y
Arthritis, Rheumatoid	D001172	Musculoskeletal Diseases; Skin and Connective Tissue Diseases; Immune System Diseases	35835762	Natural Killer cells demonstrate distinct eQTL and transcriptome-wide disease associations, highlighting their role in autoimmunity	2022	Nature Communications	10.1038/s41467-022-31626-4
Arthritis, Rheumatoid	D001172	Musculoskeletal Diseases; Skin and Connective Tissue Diseases; Immune System Diseases	36171194	Multi-context genetic modeling of transcriptional regulation resolves novel disease loci	2022	Nature Communications	10.1038/s41467-022-33212-0
Arthritis, Rheumatoid	D001172	Musculoskeletal Diseases; Skin and Connective Tissue Diseases; Immune System Diseases	31341166	Mendelian randomization integrating GWAS and eQTL data reveals genetic determinants of complex and clinical traits	2019	Nature Communications	10.1038/s41467-019-10936-0
Arthritis, Rheumatoid	D001172	Musculoskeletal Diseases; Skin and Connective Tissue Diseases; Immune System Diseases	33200776	kTWAS: integrating kernel machine with transcriptome-wide association studies improves statistical power and reveals novel genes	2020	Briefings in Bioinformatics	10.1093/bib/bbaa270
Arthritis, Rheumatoid	D001172	Musculoskeletal Diseases; Skin and Connective Tissue Diseases; Immune System Diseases	27019110	Integration of summary data from GWAS and eQTL studies predicts complex trait gene targets	2016	Nature Genetics	10.1038/ng.3538
Arthritis, Rheumatoid	D001172	Musculoskeletal Diseases; Skin and Connective Tissue Diseases; Immune System Diseases	30668570	Integrating predicted transcriptome from multiple tissues improves association detection	2019	Plos Genetics	10.1371/journal.pgen.1007889
Arthritis, Rheumatoid	D001172	Musculoskeletal Diseases; Skin and Connective Tissue Diseases; Immune System Diseases	33495110	Integrating genomics and transcriptomics: towards deciphering ADHD	2021	European Neuropsychopharmacology	10.1016/j.euroneuro.2021.01.002
Arthritis, Rheumatoid	D001172	Musculoskeletal Diseases; Skin and Connective Tissue Diseases; Immune System Diseases	28238358	Integrating gene expression with summary association statistics to identify genes associated with 30 complex traits	2017	American Journal of Human Genetics	10.1016/j.ajhg.2017.01.031
Arthritis, Rheumatoid	D001172	Musculoskeletal Diseases; Skin and Connective Tissue Diseases; Immune System Diseases	35672318	Integrating 3D genomic and epigenomic data to enhance target gene discovery and drug repurposing in transcriptome-wide association studies	2022	Nature Communications	10.1038/s41467-022-30956-7
Arthritis, Rheumatoid	D001172	Musculoskeletal Diseases; Skin and Connective Tissue Diseases; Immune System Diseases	29739930	Exploring the phenotypic consequences of tissue specific gene expression variation inferred from GWAS summary statistics	2018	Nature Communications	10.1038/s41467-018-03621-1
Arthritis, Rheumatoid	D001172	Musculoskeletal Diseases; Skin and Connective Tissue Diseases; Immune System Diseases	26258848	A gene-based association method for mapping traits using reference transcriptome data	2015	Nature Genetics	10.1038/ng.3367
Asthma	D001249	Respiratory Tract Diseases; Immune System Diseases	32088307	Transcriptome-wide and differential expression network analyses of childhood asthma in nasal epithelium	2020	The Journal of Allergy and Clinical Immunology	10.1016/j.jaci.2020.02.005
Asthma	D001249	Respiratory Tract Diseases; Immune System Diseases	35126453	Shared Genetic Architecture and Causal Relationship Between Asthma and Cardiovascular Diseases: A Large-Scale Cross-Trait Analysis	2022	Frontiers in Genetics	10.3389/fgene.2021.775591
Asthma	D001249	Respiratory Tract Diseases; Immune System Diseases	31036433	Shared and distinct genetic risk factors for childhood-onset and adult-onset asthma: genome-wide and transcriptome-wide studies	2019	Lancet Respiratory Medicine	10.1016/S2213-2600(19)30055-4
Asthma	D001249	Respiratory Tract Diseases; Immune System Diseases	32912253	PTWAS: investigating tissue-relevant causal molecular mechanisms of complex traits using probabilistic TWAS analysis	2020	Genome Biology	10.1186/s13059-020-02026-y
Asthma	D001249	Respiratory Tract Diseases; Immune System Diseases	34103634	Prioritization of candidate causal genes for asthma in susceptibility loci derived from UK biobank	2021	Communications Biology	10.1038/s42003-021-02227-6
Asthma	D001249	Respiratory Tract Diseases; Immune System Diseases	35347136	Nasal airway transcriptome-wide association study of asthma reveals genetically driven mucus pathobiology	2022	Nature Communications	10.1038/s41467-022-28973-7
Asthma	D001249	Respiratory Tract Diseases; Immune System Diseases	36171194	Multi-context genetic modeling of transcriptional regulation resolves novel disease loci	2022	Nature Communications	10.1038/s41467-022-33212-0
Asthma	D001249	Respiratory Tract Diseases; Immune System Diseases	30668570	Integrating predicted transcriptome from multiple tissues improves association detection	2019	Plos Genetics	10.1371/journal.pgen.1007889
Asthma	D001249	Respiratory Tract Diseases; Immune System Diseases	35672318	Integrating 3D genomic and epigenomic data to enhance target gene discovery and drug repurposing in transcriptome-wide association studies	2022	Nature Communications	10.1038/s41467-022-30956-7
Asthma	D001249	Respiratory Tract Diseases; Immune System Diseases	30096133	Genetic architecture of gene expression traits across diverse populations	2018	Plos Genetics	10.1371/journal.pgen.1007586
Asthma	D001249	Respiratory Tract Diseases; Immune System Diseases	32978944	A tissue-specific collaborative mixed model for jointly analyzing multiple tissues in transcriptome-wide association studies	2020	Nucleic Acids Research	10.1093/nar/gkaa767
Atrial Fibrillation	D001281	Cardiovascular Diseases; Pathological Conditions, Signs and Symptoms	29892015	Multi-ethnic genome-wide association study for atrial fibrillation	2018	Nature Genetics	10.1038/s41588-018-0133-9
Atrial Fibrillation	D001281	Cardiovascular Diseases; Pathological Conditions, Signs and Symptoms	31065785	Integrative analysis of transcriptome-wide association study data and mRNA expression profiles identified candidate genes and pathways associated with atrial fibrillation	2019	Heart and Vessels	10.1007/s00380-019-01418-w
Attention Deficit Disorder with Hyperactivity	D001289	Mental Disorders	31575856	Transcriptome-wide association study of attention deficit hyperactivity disorder identifies associated genes and phenotypes	2019	Nature Communications	10.1038/s41467-019-12450-9
Attention Deficit Disorder with Hyperactivity	D001289	Mental Disorders	36137488	Shared genetics between classes of obesity and psychiatric disorders: A large-scale genome-wide cross-trait analysis	2022	Journal of Psychosomatic Research	10.1016/j.jpsychores.2022.111032
Attention Deficit Disorder with Hyperactivity	D001289	Mental Disorders	32684367	Refining attention-deficit/hyperactivity disorder and autism spectrum disorder genetic loci by integrating summary data from genome-wide association, gene expression, and DNA methylation studies	2020	Biological Psychiatry	10.1016/j.biopsych.2020.05.002
Attention Deficit Disorder with Hyperactivity	D001289	Mental Disorders	32912253	PTWAS: investigating tissue-relevant causal molecular mechanisms of complex traits using probabilistic TWAS analysis	2020	Genome Biology	10.1186/s13059-020-02026-y
Attention Deficit Disorder with Hyperactivity	D001289	Mental Disorders	36445456	Investigating the shared genetic architecture and causal relationship between pain and neuropsychiatric disorders	2022	Human Genetics	10.1007/s00439-022-02507-z
Attention Deficit Disorder with Hyperactivity	D001289	Mental Disorders	33155823	Genetic correlation anlysis and transcriptome-wide association study suggest the overlapped genetic mechanism between gout and attention-deficit hyperactivity disorder	2020	Canadian Journal of Psychiatry	10.1177/0706743720970844
Attention Deficit Disorder with Hyperactivity	D001289	Mental Disorders	35058554	Cross-tissue transcriptome-wide association studies identify susceptibility genes shared between schizophrenia and inflammatory bowel disease	2022	Communications Biology	10.1038/s42003-022-03031-6
Attention Deficit Disorder with Hyperactivity	D001289	Mental Disorders	32366953	Cis-effects on gene expression in the human prenatal brain associated with genetic risk for neuropsychiatric disorders	2020	Nature Molecular Psychiatry	10.1038/s41380-020-0743-3
Attention Deficit Disorder with Hyperactivity	D001289	Mental Disorders	31685286	An integrative analysis of transcriptome-wide association study and mRNA expression profile identified candidate genes for attention-deficit/hyperactivity disorder	2019	Psychiatry Research	10.1016/j.psychres.2019.112639
Attention Deficit Disorder with Hyperactivity	D001289	Mental Disorders	35217801	An analysis of genetically regulated gene expression and the role of co-expression networks across 16 psychiatric and substance use phenotypes	2022	European Journal of Human Genetics	10.1038/s41431-022-01037-6
Attention Deficit Disorder with Hyperactivity	D001289	Mental Disorders	34942230	A novel cis-regulatory variant modulating TIE1 expression associated with attention deficit hyperactivity disorder in Han Chinese children	2022	Journal of Affective Disorders	10.1016/j.jad.2021.12.066
Autism Spectrum Disorder	D000067877	Mental Disorders	33931583	UTMOST, a single and cross-tissue TWAS (transcriptome wide association study), reveals new ASD (autism spectrum disorder) associated genes	2021	Translational Psychiatry	10.1038/s41398-021-01378-8
Autism Spectrum Disorder	D000067877	Mental Disorders	33539344	Transcriptome-wide transmission disequilibrium analysis identifies novel risk genes for autism spectrum disorder	2021	Plos Genetics	10.1371/journal.pgen.1009309
Autism Spectrum Disorder	D000067877	Mental Disorders	30545856	Transcriptome-wide isoform-level dysregulation in ASD, schizophrenia, and bipolar disorder	2018	Science	10.1126/science.aat8127
Autism Spectrum Disorder	D000067877	Mental Disorders	36137488	Shared genetics between classes of obesity and psychiatric disorders: A large-scale genome-wide cross-trait analysis	2022	Journal of Psychosomatic Research	10.1016/j.jpsychores.2022.111032
Autism Spectrum Disorder	D000067877	Mental Disorders	32684367	Refining attention-deficit/hyperactivity disorder and autism spectrum disorder genetic loci by integrating summary data from genome-wide association, gene expression, and DNA methylation studies	2020	Biological Psychiatry	10.1016/j.biopsych.2020.05.002
Autism Spectrum Disorder	D000067877	Mental Disorders	31230729	Novel insight into the etiology of autism spectrum disorder gained by integrating expression data with genome-wide association statistics	2019	Biological Psychiatry	10.1016/j.biopsych.2019.04.034
Autism Spectrum Disorder	D000067877	Mental Disorders	36445456	Investigating the shared genetic architecture and causal relationship between pain and neuropsychiatric disorders	2022	Human Genetics	10.1007/s00439-022-02507-z
Autism Spectrum Disorder	D000067877	Mental Disorders	30561910	Integrative analysis of transcriptome-wide association study and mRNA expression profiles identifies candidate genes associated with autism spectrum disorders	2019	Autism Research	10.1002/aur.2048
Autism Spectrum Disorder	D000067877	Mental Disorders	36402776	Integrating transcription factor occupancy with transcriptome-wide association analysis identifies susceptibility genes in human cancers	2022	Nature Communications	10.1038/s41467-022-34888-0
Autism Spectrum Disorder	D000067877	Mental Disorders	32366953	Cis-effects on gene expression in the human prenatal brain associated with genetic risk for neuropsychiatric disorders	2020	Nature Molecular Psychiatry	10.1038/s41380-020-0743-3
Autism Spectrum Disorder	D000067877	Mental Disorders	35217801	An analysis of genetically regulated gene expression and the role of co-expression networks across 16 psychiatric and substance use phenotypes	2022	European Journal of Human Genetics	10.1038/s41431-022-01037-6
Azoospermia	D053713	Urogenital Diseases	29202958	Transcriptome-wide association study revealed two novel genes associated with nonobstructive azoospermia in a Chinese population	2017	Fertil Steril	10.1016/j.fertnstert.2017.09.023
Bipolar Disorder	D001714	Mental Disorders	30545856	Transcriptome-wide isoform-level dysregulation in ASD, schizophrenia, and bipolar disorder	2018	Science	10.1126/science.aat8127
Bipolar Disorder	D001714	Mental Disorders	27506385	Predicting gene targets from integrative analyses of summary data from GWAS and eQTL studies for 28 human complex traits	2016	Genome Medicine	10.1186/s13073-016-0338-4
Bipolar Disorder	D001714	Mental Disorders	36227056	Network regression analysis for binary and ordinal categorical phenotypes in transcriptome-wide association studies	2022	Genetics	10.1093/genetics/iyac153
Bipolar Disorder	D001714	Mental Disorders	36171194	Multi-context genetic modeling of transcriptional regulation resolves novel disease loci	2022	Nature Communications	10.1038/s41467-022-33212-0
Bipolar Disorder	D001714	Mental Disorders	33200776	kTWAS: integrating kernel machine with transcriptome-wide association studies improves statistical power and reveals novel genes	2020	Briefings in Bioinformatics	10.1093/bib/bbaa270
Bipolar Disorder	D001714	Mental Disorders	36445456	Investigating the shared genetic architecture and causal relationship between pain and neuropsychiatric disorders	2022	Human Genetics	10.1007/s00439-022-02507-z
Bipolar Disorder	D001714	Mental Disorders	30668570	Integrating predicted transcriptome from multiple tissues improves association detection	2019	Plos Genetics	10.1371/journal.pgen.1007889
Bipolar Disorder	D001714	Mental Disorders	35672318	Integrating 3D genomic and epigenomic data to enhance target gene discovery and drug repurposing in transcriptome-wide association studies	2022	Nature Communications	10.1038/s41467-022-30956-7
Bipolar Disorder	D001714	Mental Disorders	32791513	Independent replications and integrative analyses confirm TRANK1 as a susceptibility gene for bipolar disorder	2020	Neuropsychopharmacology	10.1038/s41386-020-00788-4
Bipolar Disorder	D001714	Mental Disorders	29739930	Exploring the phenotypic consequences of tissue specific gene expression variation inferred from GWAS summary statistics	2018	Nature Communications	10.1038/s41467-018-03621-1
Bipolar Disorder	D001714	Mental Disorders	33772305	Epigenetic element-based transcriptome-wide association study identifies novel genes for bipolar disorder	2021	Schizophrenia Bulletin	10.1093/schbul/sbab023
Bipolar Disorder	D001714	Mental Disorders	35058554	Cross-tissue transcriptome-wide association studies identify susceptibility genes shared between schizophrenia and inflammatory bowel disease	2022	Communications Biology	10.1038/s42003-022-03031-6
Bipolar Disorder	D001714	Mental Disorders	32366953	Cis-effects on gene expression in the human prenatal brain associated with genetic risk for neuropsychiatric disorders	2020	Nature Molecular Psychiatry	10.1038/s41380-020-0743-3
Bipolar Disorder	D001714	Mental Disorders	26258848	A gene-based association method for mapping traits using reference transcriptome data	2015	Nature Genetics	10.1038/ng.3367
Blood Coagulation Disorders	D001778	Hemic and Lymphatic Diseases	32912253	PTWAS: investigating tissue-relevant causal molecular mechanisms of complex traits using probabilistic TWAS analysis	2020	Genome Biology	10.1186/s13059-020-02026-y
Blood Coagulation Disorders	D001778	Hemic and Lymphatic Diseases	30668570	Integrating predicted transcriptome from multiple tissues improves association detection	2019	Plos Genetics	10.1371/journal.pgen.1007889
Breast Neoplasms	D001943	Neoplasms; Skin and Connective Tissue Diseases	34021165	Transcriptome-wide association study uncovers the role of essential genes in anthracycline-induced cardiotoxicity	2021	Nature Partner Journals Genomic Medicine	10.1038/s41525-021-00199-4
Breast Neoplasms	D001943	Neoplasms; Skin and Connective Tissue Diseases	32115800	Transcriptome-wide association study of breast cancer risk by estrogen-receptor status	2020	Genetic Epidemiology	10.1002/gepi.22288
Breast Neoplasms	D001943	Neoplasms; Skin and Connective Tissue Diseases	29808603	Transcriptome-wide association studies accounting for colocalization using Egger regression	2018	Genetic Epidemiology	10.1002/gepi.22131
Breast Neoplasms	D001943	Neoplasms; Skin and Connective Tissue Diseases	35047855	TIGAR-V2: Efficient TWAS tool with nonparametric Bayesian eQTL weights of 49 tissue types from GTEx V8	2021	Human Genetics and Genomics Advances	10.1016/j.xhgg.2021.100068
Breast Neoplasms	D001943	Neoplasms; Skin and Connective Tissue Diseases	32912253	PTWAS: investigating tissue-relevant causal molecular mechanisms of complex traits using probabilistic TWAS analysis	2020	Genome Biology	10.1186/s13059-020-02026-y
Breast Neoplasms	D001943	Neoplasms; Skin and Connective Tissue Diseases	34317694	Pleiotropy-guided transcriptome imputation from normal and tumor tissues identifies candidate susceptibility genes for breast and ovarian cancer	2021	Human Genetics and Genomics Advances	10.1016/j.xhgg.2021.100042
Breast Neoplasms	D001943	Neoplasms; Skin and Connective Tissue Diseases	33684137	MOSTWAS: multi-omic strategies for transcriptome-wide association studies	2021	Plos Genetics	10.1371/journal.pgen.1009398
Breast Neoplasms	D001943	Neoplasms; Skin and Connective Tissue Diseases	33831007	Leveraging expression from multiple tissues using sparse canonical correlation analysis and aggregate tests improves the power of transcriptome-wide association studies	2021	Plos Genetics	10.1371/journal.pgen.1008973
Breast Neoplasms	D001943	Neoplasms; Skin and Connective Tissue Diseases	36402776	Integrating transcription factor occupancy with transcriptome-wide association analysis identifies susceptibility genes in human cancers	2022	Nature Communications	10.1038/s41467-022-34888-0
Breast Neoplasms	D001943	Neoplasms; Skin and Connective Tissue Diseases	30988301	Genome-wide association and transcriptome studies identify target genes and risk loci for breast cancer	2019	Nature Communications	10.1038/s41467-018-08053-5
Breast Neoplasms	D001943	Neoplasms; Skin and Connective Tissue Diseases	35414113	Genome-wide and transcriptome-wide association studies of mammographic density phenotypes reveal novel loci	2022	Breast Cancer Research	10.1186/s13058-022-01524-0
Breast Neoplasms	D001943	Neoplasms; Skin and Connective Tissue Diseases	36356581	Genome- and transcriptome-wide association studies of 386,000 Asian and European-ancestry women provide new insights into breast cancer genetics	2022	American Journal of Human Genetics	10.1016/j.ajhg.2022.10.011
Breast Neoplasms	D001943	Neoplasms; Skin and Connective Tissue Diseases	28362817	Cis-eQTL-based trans-ethnic meta-analysis reveals novel genes associated with breast cancer risk	2017	Plos Genetics	10.1371/journal.pgen.1006690
Breast Neoplasms	D001943	Neoplasms; Skin and Connective Tissue Diseases	29915430	A transcriptome-wide association study of 229,000 women identifies new candidate susceptibility genes for breast cancer	2018	Nature Genetics	10.1038/s41588-018-0132-x
Bronchiectasis	D001987	Respiratory Tract Diseases	30668570	Integrating predicted transcriptome from multiple tissues improves association detection	2019	Plos Genetics	10.1371/journal.pgen.1007889
Candidiasis	D002177	Infections	36167494	Genome-wide association analyses of common infections in a large practice-based biobank	2022	BMC Genomics	10.1186/s12864-022-08888-9
Carcinoma, Non-Small-Cell Lung	D002289	Neoplasms	31696517	Transcriptome-wide association study reveals candidate causal genes for lung cancer	2020	Biochemical Genetics	10.1002/ijc.32771
Carcinoma, Non-Small-Cell Lung	D002289	Neoplasms; Respiratory Tract Diseases	33909040	A cross-tissue transcriptome-wide association study identifies novel susceptibility genes for lung cancer in Chinese populations	2021	Human Molecular Genetics	10.1093/hmg/ddab119
Carcinoma, Ovarian Epithelial	D000077216	Neoplasms; Urogenital Diseases; Endocrine System Diseases	31043753	A transcriptome-wide association study of high-grade serous epithelial ovarian cancer identifies new susceptibility genes and splice variants	2019	Nature Genetics	10.1038/s41588-019-0395-x
Carcinoma, Ovarian Epithelial	D000077216	Neoplasms; Urogenital Diseases; Endocrine System Diseases	30054336	A transcriptome-wide association study among 97,898 women to identify candidate susceptibility genes for epithelial ovarian cancer risk	2018	Cancer Research	10.1158/0008-5472.CAN-18-0951
Carcinoma, Squamous Cell	D002294	Neoplasms	30323283	Gene expression imputation identifies candidate genes and susceptibility loci associated with cutaneous squamous cell carcinoma	2018	Nature Communications	10.1038/s41467-018-06149-6
Cardiovascular Diseases	D002318	Cardiovascular Diseases	35126453	Shared Genetic Architecture and Causal Relationship Between Asthma and Cardiovascular Diseases: A Large-Scale Cross-Trait Analysis	2022	Frontiers in Genetics	10.3389/fgene.2021.775591
Carpal Tunnel Syndrome	D002349	Nervous System Diseases; Wounds and Injuries	30668570	Integrating predicted transcriptome from multiple tissues improves association detection	2019	Plos Genetics	10.1371/journal.pgen.1007889
Cataract	D002386	Eye Diseases	30668570	Integrating predicted transcriptome from multiple tissues improves association detection	2019	Plos Genetics	10.1371/journal.pgen.1007889
Celiac Disease	D002446	Digestive System Diseases; Nutritional and Metabolic Diseases	32912253	PTWAS: investigating tissue-relevant causal molecular mechanisms of complex traits using probabilistic TWAS analysis	2020	Genome Biology	10.1186/s13059-020-02026-y
Celiac Disease	D002446	Digestive System Diseases; Nutritional and Metabolic Diseases	30668570	Integrating predicted transcriptome from multiple tissues improves association detection	2019	Plos Genetics	10.1371/journal.pgen.1007889
Celiac Disease	D002446	Digestive System Diseases; Nutritional and Metabolic Diseases	36118884	Identifying celiac disease-related chemicals by transcriptome-wide association study and chemical-gene interaction analyses	2022	Frontiers in Genetics	10.3389/fgene.2022.990483
Celiac Disease	D002446	Digestive System Diseases; Nutritional and Metabolic Diseases	29739930	Exploring the phenotypic consequences of tissue specific gene expression variation inferred from GWAS summary statistics	2018	Nature Communications	10.1038/s41467-018-03621-1
Chemical and Drug Induced Liver Injury	D056486	Digestive System Diseases; Chemically-Induced Disorders	36496055	Identification of Reduced ERAP2 Expression and a Novel HLA Allele as Components of a Risk Score for Susceptibility to Liver Injury Due to Amoxicillin-Clavulanate	2022	Gastroenterology	10.1053/j.gastro.2022.11.036
Cleft Lip	D002971	Stomatognathic Diseases; Congenital, Hereditary, and Neonatal Diseases and Abnormalities	33137956	Secondary genome-wide association study using novel analytical strategies disentangle genetic components of cleft lip and/or cleft palate in 1	2020	Genes (Basel)	10.3390/genes11111280
Cleft Palate	D002972	Musculoskeletal Diseases; Stomatognathic Diseases; Congenital, Hereditary, and Neonatal Diseases and Abnormalities	33137956	Secondary genome-wide association study using novel analytical strategies disentangle genetic components of cleft lip and/or cleft palate in 1	2020	Genes (Basel)	10.3390/genes11111280
Cognition Disorders	D003072	Mental Disorders	29186694	Large-scale cognitive GWAS meta-anlysis reveals tissue-specific neural expression and potential nootropic drug targets	2017	Cell Reports	10.1016/j.celrep.2017.11.028
Colitis, Ulcerative	D003093	Digestive System Diseases	34286847	Transcriptome-wide association study for inflammatory bowel disease reveals novel candidate susceptibility genes in specific colon subsites and tissue categories	2022	Journal of Crohn's and Colitis	10.1093/ecco-jcc/jjab131
Colitis, Ulcerative	D003093	Digestive System Diseases	32912253	PTWAS: investigating tissue-relevant causal molecular mechanisms of complex traits using probabilistic TWAS analysis	2020	Genome Biology	10.1186/s13059-020-02026-y
Colitis, Ulcerative	D003093	Digestive System Diseases	27506385	Predicting gene targets from integrative analyses of summary data from GWAS and eQTL studies for 28 human complex traits	2016	Genome Medicine	10.1186/s13073-016-0338-4
Colitis, Ulcerative	D003093	Digestive System Diseases	35835762	Natural Killer cells demonstrate distinct eQTL and transcriptome-wide disease associations, highlighting their role in autoimmunity	2022	Nature Communications	10.1038/s41467-022-31626-4
Colitis, Ulcerative	D003093	Digestive System Diseases	31341166	Mendelian randomization integrating GWAS and eQTL data reveals genetic determinants of complex and clinical traits	2019	Nature Communications	10.1038/s41467-019-10936-0
Colitis, Ulcerative	D003093	Digestive System Diseases	31009124	Integrative analysis of transcriptome-wide association study data and messenger RNA expression profiles identified candidate genes and pathways for inflammatory bowel disease	2019	Journal of Cellular Biochemistry	10.1002/jcb.28744
Colitis, Ulcerative	D003093	Digestive System Diseases	30668570	Integrating predicted transcriptome from multiple tissues improves association detection	2019	Plos Genetics	10.1371/journal.pgen.1007889
Colitis, Ulcerative	D003093	Digestive System Diseases	28238358	Integrating gene expression with summary association statistics to identify genes associated with 30 complex traits	2017	American Journal of Human Genetics	10.1016/j.ajhg.2017.01.031
Colitis, Ulcerative	D003093	Digestive System Diseases	35672318	Integrating 3D genomic and epigenomic data to enhance target gene discovery and drug repurposing in transcriptome-wide association studies	2022	Nature Communications	10.1038/s41467-022-30956-7
Colitis, Ulcerative	D003093	Digestive System Diseases	29739930	Exploring the phenotypic consequences of tissue specific gene expression variation inferred from GWAS summary statistics	2018	Nature Communications	10.1038/s41467-018-03621-1
Colitis, Ulcerative	D003093	Digestive System Diseases	35058554	Cross-tissue transcriptome-wide association studies identify susceptibility genes shared between schizophrenia and inflammatory bowel disease	2022	Communications Biology	10.1038/s42003-022-03031-6
Colorectal Neoplasms	D015179	Neoplasms; Digestive System Diseases	33481017	Multi-omics analysis to identify susceptibility genes for colorectal cancer	2021	Human Molecular Genetics	10.1093/hmg/ddab021
Colorectal Neoplasms	D015179	Neoplasms; Digestive System Diseases	33058866	Identifying novel susceptibility genes for colorectal cancer risk from a transcriptome-wide association study of 125,478 subjects	2020	Gastroenterology	10.1053/j.gastro.2020.08.062
Colorectal Neoplasms	D015179	Neoplasms; Digestive System Diseases	35812248	Genome-Wide Association and Transcriptome-Wide Association Studies Identify Novel Susceptibility Genes Contributing to Colorectal Cancer	2022	Journal of Immunology Research	10.1155/2022/5794055
Colorectal Neoplasms	D015179	Neoplasms; Digestive System Diseases	30820706	Genetic variant predictors of gene expression provide new insight into risk of colorectal cancer	2019	Human Genomics	10.1007/s00439-019-01989-8
Colorectal Neoplasms	D015179	Neoplasms; Digestive System Diseases	29727690	A mixed-effects model for powerful association tests in integrative functional genomics	2018	American Journal of Human Genetics	10.1016/j.ajhg.2018.03.019
Coronary Artery Disease	D003324	Cardiovascular Diseases	35175464	Transcriptome-wide association study of coronary artery disease identifies novel susceptibility genes	2022	Basic Research in Cardiology	10.1007/s00395-022-00917-8
Coronary Artery Disease	D003324	Cardiovascular Diseases	33910581	Shared genetic etiology and causality between body fat percentage and cardiovascular diseases: a large-scale genome-wide cross-trait analysis	2021	BMC Medicine	10.1186/s12916-021-01972-z
Coronary Artery Disease	D003324	Cardiovascular Diseases	32912253	PTWAS: investigating tissue-relevant causal molecular mechanisms of complex traits using probabilistic TWAS analysis	2020	Genome Biology	10.1186/s13059-020-02026-y
Coronary Artery Disease	D003324	Cardiovascular Diseases	27506385	Predicting gene targets from integrative analyses of summary data from GWAS and eQTL studies for 28 human complex traits	2016	Genome Medicine	10.1186/s13073-016-0338-4
Coronary Artery Disease	D003324	Cardiovascular Diseases	36171194	Multi-context genetic modeling of transcriptional regulation resolves novel disease loci	2022	Nature Communications	10.1038/s41467-022-33212-0
Coronary Artery Disease	D003324	Cardiovascular Diseases	31341166	Mendelian randomization integrating GWAS and eQTL data reveals genetic determinants of complex and clinical traits	2019	Nature Communications	10.1038/s41467-019-10936-0
Coronary Artery Disease	D003324	Cardiovascular Diseases	33831007	Leveraging expression from multiple tissues using sparse canonical correlation analysis and aggregate tests improves the power of transcriptome-wide association studies	2021	Plos Genetics	10.1371/journal.pgen.1008973
Coronary Artery Disease	D003324	Cardiovascular Diseases	33200776	kTWAS: integrating kernel machine with transcriptome-wide association studies improves statistical power and reveals novel genes	2020	Briefings in Bioinformatics	10.1093/bib/bbaa270
Coronary Artery Disease	D003324	Cardiovascular Diseases	30668570	Integrating predicted transcriptome from multiple tissues improves association detection	2019	Plos Genetics	10.1371/journal.pgen.1007889
Coronary Artery Disease	D003324	Cardiovascular Diseases	35672318	Integrating 3D genomic and epigenomic data to enhance target gene discovery and drug repurposing in transcriptome-wide association studies	2022	Nature Communications	10.1038/s41467-022-30956-7
Coronary Artery Disease	D003324	Cardiovascular Diseases	32425817	Integrated analysis of summary statistics to identify pleiotropic genes and pathways for the comorbidity of schizophrenia and cardiometabolic disease	2020	Frontiers in Psychiatry	10.3389/fpsyt.2020.00256
Coronary Artery Disease	D003324	Cardiovascular Diseases	29739930	Exploring the phenotypic consequences of tissue specific gene expression variation inferred from GWAS summary statistics	2018	Nature Communications	10.1038/s41467-018-03621-1
Coronary Artery Disease	D003324	Cardiovascular Diseases	35523146	Analyzing and reconciling colocalization and transcriptome-wide association studies from the perspective of inferential reproducibility	2022	American Journal of Human Genetics	10.1016/j.ajhg.2022.04.005
COVID-19	D000086382	Infections; Respiratory Tract Diseases	35255492	Whole-genome sequencing reveals host factors underlying critical COVID-19	2022	Nature	10.1038/s41586-022-04576-6
COVID-19	D000086382	Infections; Respiratory Tract Diseases	36284135	SUMMIT: An integrative approach for better transcriptomic data imputation improves causal gene identification	2022	Nature Communications	10.1038/s41467-022-34016-y
COVID-19	D000086382	Infections; Respiratory Tract Diseases	33604698	Multi-omics highlights ABO plasma protein as causal risk factor for COVID-19	2021	Human Genetics	10.1007/s00439-021-02264-5
COVID-19	D000086382	Infections; Respiratory Tract Diseases	34799557	COVID-19 genetic risk variants are associated with expression of multiple genes in diverse immune cell types	2021	Nature Communications	10.1038/s41467-021-26888-3
COVID-19	D000086382	Infections; Respiratory Tract Diseases	33619490	Association of CXCR6 with COVID-19 severity: delineating the host genetic factors in transcriptomic regulation	2021	BioRxiv	10.1101/2021.02.17.431554
Crohn Disease	D003424	Digestive System Diseases	34286847	Transcriptome-wide association study for inflammatory bowel disease reveals novel candidate susceptibility genes in specific colon subsites and tissue categories	2022	Journal of Crohn's and Colitis	10.1093/ecco-jcc/jjab131
Crohn Disease	D003424	Digestive System Diseases	32912253	PTWAS: investigating tissue-relevant causal molecular mechanisms of complex traits using probabilistic TWAS analysis	2020	Genome Biology	10.1186/s13059-020-02026-y
Crohn Disease	D003424	Digestive System Diseases	30692607	Prioritizing Crohn's disease genes by integrating association signals with gene expression implicates monocyte subsets	2019	Genes and Immunity	10.1038/s41435-019-0059-y
Crohn Disease	D003424	Digestive System Diseases	27506385	Predicting gene targets from integrative analyses of summary data from GWAS and eQTL studies for 28 human complex traits	2016	Genome Medicine	10.1186/s13073-016-0338-4
Crohn Disease	D003424	Digestive System Diseases	35835762	Natural Killer cells demonstrate distinct eQTL and transcriptome-wide disease associations, highlighting their role in autoimmunity	2022	Nature Communications	10.1038/s41467-022-31626-4
Crohn Disease	D003424	Digestive System Diseases	36171194	Multi-context genetic modeling of transcriptional regulation resolves novel disease loci	2022	Nature Communications	10.1038/s41467-022-33212-0
Crohn Disease	D003424	Digestive System Diseases	31341166	Mendelian randomization integrating GWAS and eQTL data reveals genetic determinants of complex and clinical traits	2019	Nature Communications	10.1038/s41467-019-10936-0
Crohn Disease	D003424	Digestive System Diseases	33200776	kTWAS: integrating kernel machine with transcriptome-wide association studies improves statistical power and reveals novel genes	2020	Briefings in Bioinformatics	10.1093/bib/bbaa270
Crohn Disease	D003424	Digestive System Diseases	31009124	Integrative analysis of transcriptome-wide association study data and messenger RNA expression profiles identified candidate genes and pathways for inflammatory bowel disease	2019	Journal of Cellular Biochemistry	10.1002/jcb.28744
Crohn Disease	D003424	Digestive System Diseases	30668570	Integrating predicted transcriptome from multiple tissues improves association detection	2019	Plos Genetics	10.1371/journal.pgen.1007889
Crohn Disease	D003424	Digestive System Diseases	28238358	Integrating gene expression with summary association statistics to identify genes associated with 30 complex traits	2017	American Journal of Human Genetics	10.1016/j.ajhg.2017.01.031
Crohn Disease	D003424	Digestive System Diseases	35672318	Integrating 3D genomic and epigenomic data to enhance target gene discovery and drug repurposing in transcriptome-wide association studies	2022	Nature Communications	10.1038/s41467-022-30956-7
Crohn Disease	D003424	Digestive System Diseases	29739930	Exploring the phenotypic consequences of tissue specific gene expression variation inferred from GWAS summary statistics	2018	Nature Communications	10.1038/s41467-018-03621-1
Crohn Disease	D003424	Digestive System Diseases	35058554	Cross-tissue transcriptome-wide association studies identify susceptibility genes shared between schizophrenia and inflammatory bowel disease	2022	Communications Biology	10.1038/s42003-022-03031-6
Crohn Disease	D003424	Digestive System Diseases	29976976	Comparison of methods for transcriptome imputation through application to two common complex diseases	2018	European Journal of Human Genetics	10.1038/s41431-018-0176-5
Crohn Disease	D003424	Digestive System Diseases	32581322	An integrated genomic and transcriptomic anlysis reveals candidates of susceptibility genes for Crohn's disease in Japanese populations	2020	Scientific Reports	10.1038/s41598-020-66951-5
Crohn Disease	D003424	Digestive System Diseases	26258848	A gene-based association method for mapping traits using reference transcriptome data	2015	Nature Genetics	10.1038/ng.3367
Cystadenocarcinoma, Serous	D018284	Neoplasms	34317694	Pleiotropy-guided transcriptome imputation from normal and tumor tissues identifies candidate susceptibility genes for breast and ovarian cancer	2021	Human Genetics and Genomics Advances	10.1016/j.xhgg.2021.100042
Dental Caries	D003731	Stomatognathic Diseases	32818884	The integration of transcriptome-wide association study and mRNA expression profiling data to identify candidate genes and gene sets associated with dental caries	2020	Archives of Oral Biology	10.1016/j.archoralbio.2020.104863
Depression, Postpartum	D019052	Urogenital Diseases; Mental Disorders	35365803	Transcriptome-wide association study for postpartum depression implicates altered B-cell activation and insulin resistance	2022	Molecular Psychiatry	10.1038/s41380-022-01525-7
Depressive Disorder	D003866	Mental Disorders	34021117	Transcriptome-wide association study identifies new susceptibility genes and pathways for depression	2021	Translational Psychiatry	10.1038/s41398-021-01411-w
Depressive Disorder	D003866	Mental Disorders	31723243	The genome-wide risk alleles for psychiatric disorders at 3p21.1 show convergent effects on mRNA expression, cognitive function, and mushroom dendritic spine	2020	Molecular Psychiatry	10.1038/s41380-019-0592-0
Depressive Disorder	D003866	Mental Disorders	36137488	Shared genetics between classes of obesity and psychiatric disorders: A large-scale genome-wide cross-trait analysis	2022	Journal of Psychosomatic Research	10.1016/j.jpsychores.2022.111032
Depressive Disorder	D003866	Mental Disorders	35023758	Shared genetic liability between major depressive disorder and osteoarthritis	2022	Bone & Joint Research	10.1302/2046-3758.111.BJR-2021-0277.R1
Depressive Disorder	D003866	Mental Disorders	32912253	PTWAS: investigating tissue-relevant causal molecular mechanisms of complex traits using probabilistic TWAS analysis	2020	Genome Biology	10.1186/s13059-020-02026-y
Depressive Disorder	D003866	Mental Disorders	36227056	Network regression analysis for binary and ordinal categorical phenotypes in transcriptome-wide association studies	2022	Genetics	10.1093/genetics/iyac153
Depressive Disorder	D003866	Mental Disorders	33481009	Multi-omics analyses of cognitive traits and psychiatric disorders highlights brain-dependent mechanisms	2021	Human Molecular Genetics	10.1093/hmg/ddab016
Depressive Disorder	D003866	Mental Disorders	33684137	MOSTWAS: multi-omic strategies for transcriptome-wide association studies	2021	Plos Genetics	10.1371/journal.pgen.1009398
Depressive Disorder	D003866	Mental Disorders	36445456	Investigating the shared genetic architecture and causal relationship between pain and neuropsychiatric disorders	2022	Human Genetics	10.1007/s00439-022-02507-z
Depressive Disorder	D003866	Mental Disorders	30771789	Integration of GWAS and brain eQTL identifies FLOT1 as a risk gene for major depressive disorder	2019	Neuropsychopharmacology	10.1038/s41386-019-0345-4
Depressive Disorder	D003866	Mental Disorders	30668570	Integrating predicted transcriptome from multiple tissues improves association detection	2019	Plos Genetics	10.1371/journal.pgen.1007889
Depressive Disorder	D003866	Mental Disorders	30668570	Integrating predicted transcriptome from multiple tissues improves association detection	2019	Plos Genetics	10.1371/journal.pgen.1007889
Depressive Disorder	D003866	Mental Disorders	32090785	Integrating genome-wide association study and expression quantitative trait loci data identifies NEGR1 as a causal risk gene of major depression disorder	2020	Journal of Affective Disorders	10.1016/j.jad.2019.11.116
Depressive Disorder	D003866	Mental Disorders	32184385	Further confirmation of netrin 1 receptor (DCC) as a depression risk gene via integrations of multi-omics data	2020	Translational Psychiatry	10.1038/s41398-020-0777-y
Depressive Disorder	D003866	Mental Disorders	29739930	Exploring the phenotypic consequences of tissue specific gene expression variation inferred from GWAS summary statistics	2018	Nature Communications	10.1038/s41467-018-03621-1
Depressive Disorder	D003866	Mental Disorders	33279206	Delineating the genetic component of gene expression in major depression	2021	Biological Psychiatry	10.1016/j.biopsych.2020.09.010
Depressive Disorder	D003866	Mental Disorders	35058554	Cross-tissue transcriptome-wide association studies identify susceptibility genes shared between schizophrenia and inflammatory bowel disease	2022	Communications Biology	10.1038/s42003-022-03031-6
Depressive Disorder	D003866	Mental Disorders	32366953	Cis-effects on gene expression in the human prenatal brain associated with genetic risk for neuropsychiatric disorders	2020	Nature Molecular Psychiatry	10.1038/s41380-020-0743-3
Depressive Disorder	D003866	Mental Disorders	34045744	Bi-ancestral depression GWAS in the Million Veteran Program and meta-analysis in >1.2 million individuals highlight new therapeutic directions	2021	Nature Neuroscience	10.1038/s41593-021-00860-2
Dermatitis, Atopic	D003876	Immune System Diseases; Skin and Connective Tissue Diseases	36155055	Multi-Tissue Integrative Analysis Identifies Susceptibility Genes for Atopic Dermatitis	2022	Journal of Investigative Dermatology	10.1016/j.jid.2022.09.006
Dermatitis, Atopic	D003876	Congenital, Hereditary, and Neonatal Diseases and Abnormalities; Skin and Connective Tissue Diseases; Immune System Diseases	35729261	Integrative transcriptome-wide analysis of atopic dermatitis for drug repositioning	2022	Communications Biology	10.1038/s42003-022-03564-w
Dermatitis, Atopic	D003876	Congenital, Hereditary, and Neonatal Diseases and Abnormalities; Skin and Connective Tissue Diseases; Immune System Diseases	35672318	Integrating 3D genomic and epigenomic data to enhance target gene discovery and drug repurposing in transcriptome-wide association studies	2022	Nature Communications	10.1038/s41467-022-30956-7
Diabetes Mellitus	D003920	Nutritional and Metabolic Diseases; Endocrine System Diseases	30668570	Integrating predicted transcriptome from multiple tissues improves association detection	2019	Plos Genetics	10.1371/journal.pgen.1007889
Diabetes Mellitus, Type 1	D003922	Nutritional and Metabolic Diseases; Endocrine System Diseases; Immune System Diseases	32912253	PTWAS: investigating tissue-relevant causal molecular mechanisms of complex traits using probabilistic TWAS analysis	2020	Genome Biology	10.1186/s13059-020-02026-y
Diabetes Mellitus, Type 1	D003922	Nutritional and Metabolic Diseases; Endocrine System Diseases; Immune System Diseases	33369784	Multi-tissue transcriptome-wide association studies	2020	Genetic Epidemiology	10.1002/gepi.22374
Diabetes Mellitus, Type 1	D003922	Nutritional and Metabolic Diseases; Endocrine System Diseases; Immune System Diseases	36171194	Multi-context genetic modeling of transcriptional regulation resolves novel disease loci	2022	Nature Communications	10.1038/s41467-022-33212-0
Diabetes Mellitus, Type 1	D003922	Nutritional and Metabolic Diseases; Endocrine System Diseases; Immune System Diseases	33200776	kTWAS: integrating kernel machine with transcriptome-wide association studies improves statistical power and reveals novel genes	2020	Briefings in Bioinformatics	10.1093/bib/bbaa270
Diabetes Mellitus, Type 1	D003922	Nutritional and Metabolic Diseases; Endocrine System Diseases; Immune System Diseases	30668570	Integrating predicted transcriptome from multiple tissues improves association detection	2019	Plos Genetics	10.1371/journal.pgen.1007889
Diabetes Mellitus, Type 1	D003922	Nutritional and Metabolic Diseases; Endocrine System Diseases; Immune System Diseases	36109769	Genetic regulation of RNA splicing in human pancreatic islets	2022	Genome Biology	10.1186/s13059-022-02757-0
Diabetes Mellitus, Type 1	D003922	Nutritional and Metabolic Diseases; Endocrine System Diseases; Immune System Diseases	29976976	Comparison of methods for transcriptome imputation through application to two common complex diseases	2018	European Journal of Human Genetics	10.1038/s41431-018-0176-5
Diabetes Mellitus, Type 1	D003922	Nutritional and Metabolic Diseases; Endocrine System Diseases; Immune System Diseases	26258848	A gene-based association method for mapping traits using reference transcriptome data	2015	Nature Genetics	10.1038/ng.3367
Diabetes Mellitus, Type 2	D003924	Nutritional and Metabolic Diseases; Endocrine System Diseases	32912253	PTWAS: investigating tissue-relevant causal molecular mechanisms of complex traits using probabilistic TWAS analysis	2020	Genome Biology	10.1186/s13059-020-02026-y
Diabetes Mellitus, Type 2	D003924	Nutritional and Metabolic Diseases; Endocrine System Diseases	36171194	Multi-context genetic modeling of transcriptional regulation resolves novel disease loci	2022	Nature Communications	10.1038/s41467-022-33212-0
Diabetes Mellitus, Type 2	D003924	Nutritional and Metabolic Diseases; Endocrine System Diseases	35334221	METRO: Multi-ancestry transcriptome-wide association studies for powerful gene-trait association detection	2022	American Journal of Human Genetics	10.1016/j.ajhg.2022.03.003
Diabetes Mellitus, Type 2	D003924	Nutritional and Metabolic Diseases; Endocrine System Diseases	31341166	Mendelian randomization integrating GWAS and eQTL data reveals genetic determinants of complex and clinical traits	2019	Nature Communications	10.1038/s41467-019-10936-0
Diabetes Mellitus, Type 2	D003924	Nutritional and Metabolic Diseases; Endocrine System Diseases	33831007	Leveraging expression from multiple tissues using sparse canonical correlation analysis and aggregate tests improves the power of transcriptome-wide association studies	2021	Plos Genetics	10.1371/journal.pgen.1008973
Diabetes Mellitus, Type 2	D003924	Nutritional and Metabolic Diseases; Endocrine System Diseases	33200776	kTWAS: integrating kernel machine with transcriptome-wide association studies improves statistical power and reveals novel genes	2020	Briefings in Bioinformatics	10.1093/bib/bbaa270
Diabetes Mellitus, Type 2	D003924	Nutritional and Metabolic Diseases; Endocrine System Diseases	30668570	Integrating predicted transcriptome from multiple tissues improves association detection	2019	Plos Genetics	10.1371/journal.pgen.1007889
Diabetes Mellitus, Type 2	D003924	Nutritional and Metabolic Diseases; Endocrine System Diseases	28238358	Integrating gene expression with summary association statistics to identify genes associated with 30 complex traits	2017	American Journal of Human Genetics	10.1016/j.ajhg.2017.01.031
Diabetes Mellitus, Type 2	D003924	Nutritional and Metabolic Diseases; Endocrine System Diseases	35672318	Integrating 3D genomic and epigenomic data to enhance target gene discovery and drug repurposing in transcriptome-wide association studies	2022	Nature Communications	10.1038/s41467-022-30956-7
Diabetes Mellitus, Type 2	D003924	Nutritional and Metabolic Diseases; Endocrine System Diseases	32425817	Integrated analysis of summary statistics to identify pleiotropic genes and pathways for the comorbidity of schizophrenia and cardiometabolic disease	2020	Frontiers in Psychiatry	10.3389/fpsyt.2020.00256
Diabetes Mellitus, Type 2	D003924	Nutritional and Metabolic Diseases; Endocrine System Diseases	31648709	Genome-wide assessment for resting heart rate and shared genetics with cardiometabolic traits and type 2 diabetes	2019	Journal of the American College of Cardiology	10.1016/j.jacc.2019.08.1055
Diabetes Mellitus, Type 2	D003924	Nutritional and Metabolic Diseases; Endocrine System Diseases	36109769	Genetic regulation of RNA splicing in human pancreatic islets	2022	Genome Biology	10.1186/s13059-022-02757-0
Diabetes Mellitus, Type 2	D003924	Nutritional and Metabolic Diseases; Endocrine System Diseases	29739930	Exploring the phenotypic consequences of tissue specific gene expression variation inferred from GWAS summary statistics	2018	Nature Communications	10.1038/s41467-018-03621-1
Diabetes Mellitus, Type 2	D003924	Nutritional and Metabolic Diseases; Endocrine System Diseases	36329495	Evidence that the pituitary gland connects type 2 diabetes mellitus and schizophrenia based on large-scale trans-ethnic genetic analyses	2022	Journal of?Translational Medicine	10.1186/s12967-022-03704-0
Diabetes Mellitus, Type 2	D003924	Nutritional and Metabolic Diseases; Endocrine System Diseases	32541925	Discovery of 318 new risk loci for type 2 diabetes and related vascular outcomes among 1.4 million participants in a multi-ethnic meta-analysis	2020	Nature Genetics	10.1038/s41588-020-0637-y
Diabetic Nephropathies	D003928	Urogenital Diseases; Endocrine System Diseases	35763030	Genome-wide meta-analysis and omics integration identifies novel genes associated with diabetic kidney disease	2022	Diabetologia	10.1007/s00125-022-05735-0
Diabetic Retinopathy	D003930	Eye Diseases; Cardiovascular Diseases; Endocrine System Diseases	30668570	Integrating predicted transcriptome from multiple tissues improves association detection	2019	Plos Genetics	10.1371/journal.pgen.1007889
Diverticular Diseases	D000076385	Digestive System Diseases	30668570	Integrating predicted transcriptome from multiple tissues improves association detection	2019	Plos Genetics	10.1371/journal.pgen.1007889
Dupuytren Contracture	D004387	Neoplasms; Musculoskeletal Diseases; Skin and Connective Tissue Diseases	31087417	Integrative analysis of dupuytren's disease identifies novel risk locus and reveals a shared genetic etiology with BMI	2019	Genetic Epidemiology	10.1002/gepi.22209
Dyslipidemias	D050171	Nutritional and Metabolic Diseases	30668570	Integrating predicted transcriptome from multiple tissues improves association detection	2019	Plos Genetics	10.1371/journal.pgen.1007889
Eczema	D004485	Skin and Connective Tissue Diseases	32912253	PTWAS: investigating tissue-relevant causal molecular mechanisms of complex traits using probabilistic TWAS analysis	2020	Genome Biology	10.1186/s13059-020-02026-y
Eczema	D004485	Skin and Connective Tissue Diseases	30668570	Integrating predicted transcriptome from multiple tissues improves association detection	2019	Plos Genetics	10.1371/journal.pgen.1007889
Eczema	D004485	Skin and Connective Tissue Diseases	29739930	Exploring the phenotypic consequences of tissue specific gene expression variation inferred from GWAS summary statistics	2018	Nature Communications	10.1038/s41467-018-03621-1
Embolic Stroke	D000083262	Nervous System Diseases; Cardiovascular Diseases	32038707	Integrating multi-omics data to identify novel disease genes and single-neucleotide polymorphisms	2020	Frontiers in Genetics	10.3389/fgene.2019.01336
Emphysema	D004646	Pathological Conditions, Signs and Symptoms	30668570	Integrating predicted transcriptome from multiple tissues improves association detection	2019	Plos Genetics	10.1371/journal.pgen.1007889
Endometrial Neoplasms	D016889	Neoplasms; Urogenital Diseases	34675350	Multi-tissue transcriptome-wide association study identifies eight candidate genes and tissue-specific gene expression underlying endometrial cancer susceptibility	2021	Communications Biology	10.1038/s42003-021-02745-3
Endometriosis	D004715	Urogenital Diseases	32103259	Tissue specific regulation of transcription in endometrium and association with disease	2020	Human Reproduction	10.1093/humrep/dez279
Epilepsy	D004827	Nervous System Diseases	32912253	PTWAS: investigating tissue-relevant causal molecular mechanisms of complex traits using probabilistic TWAS analysis	2020	Genome Biology	10.1186/s13059-020-02026-y
Epilepsy	D004827	Nervous System Diseases	35672318	Integrating 3D genomic and epigenomic data to enhance target gene discovery and drug repurposing in transcriptome-wide association studies	2022	Nature Communications	10.1038/s41467-022-30956-7
Epilepsy, Rolandic	D019305	Nervous System Diseases	32580138	Identification of susceptibility variants to benign childhood epilepsy with centro-temporal spikes (BECTS) in Chinese Han population	2020	EBioMedicine	10.1016/j.ebiom.2020.102840
Epiphyses, Slipped	D004839	Musculoskeletal Diseases	30668570	Integrating predicted transcriptome from multiple tissues improves association detection	2019	Plos Genetics	10.1371/journal.pgen.1007889
Epstein-Barr Virus Infections	D020031	Infections	33109261	The landscape of host genetic factors involved in immune response to common viral infections	2020	Genome Medicine	10.1186/s13073-020-00790-x
Esophageal Neoplasms	D004938	Neoplasms; Digestive System Diseases	35882562	GWAS meta-analysis of 16 790 patients with Barrett's oesophagus and oesophageal adenocarcinoma identifies 16 novel genetic risk loci and provides insights into disease aetiology beyond the single marker level	2022	Gut	10.1136/gutjnl-2021-326698
Eyelid Diseases	D005141	Eye Diseases	30668570	Integrating predicted transcriptome from multiple tissues improves association detection	2019	Plos Genetics	10.1371/journal.pgen.1007889
Feeding and Eating Disorders	D001068	Mental Disorders	30668570	Integrating predicted transcriptome from multiple tissues improves association detection	2019	Plos Genetics	10.1371/journal.pgen.1007889
Fractures, Bone	D050723	Wounds and Injuries	30668570	Integrating predicted transcriptome from multiple tissues improves association detection	2019	Plos Genetics	10.1371/journal.pgen.1007889
Fractures, Bone	D050723	Wounds and Injuries	32827035	Gene expression and RNA splicing imputation identifies novel candidate genes associated with osteoporosis	2020	The Journal of Clinical Endocrinology & Metabolism	10.1210/clinem/dgaa572
Frontotemporal Dementia	D057180	Nervous System Diseases; Nutritional and Metabolic Diseases; Mental Disorders	33637304	Gene expression imputation across multiple tissue types provides insight Into the genetic architecture of frontotemporal dementia and its clinical subtypes	2021	Biological Psychiatry	10.1016/j.biopsych.2020.12.023
Gallstones	D042882	Digestive System Diseases; Pathological Conditions, Signs and Symptoms	30668570	Integrating predicted transcriptome from multiple tissues improves association detection	2019	Plos Genetics	10.1371/journal.pgen.1007889
Glaucoma	D005901	Eye Diseases	30668570	Integrating predicted transcriptome from multiple tissues improves association detection	2019	Plos Genetics	10.1371/journal.pgen.1007889
Glioblastoma	D005909	Neoplasms	33504897	Transcriptome-wide Mendelian randomization study prioritising novel tissue-dependent genes for glioma susceptibility	2021	Scientific Reports	10.1038/s41598-021-82169-5
Glioma	D005910	Neoplasms	33504897	Transcriptome-wide Mendelian randomization study prioritising novel tissue-dependent genes for glioma susceptibility	2021	Scientific Reports	10.1038/s41598-021-82169-5
Glioma	D005910	Neoplasms	33504897	Transcriptome-wide Mendelian randomization study prioritising novel tissue-dependent genes for glioma susceptibility	2021	Scientific Reports	10.1038/s41598-021-82169-5
Glioma	D005910	Neoplasms	30709929	Transcriptome-wide association study identifies new candidate susceptibility genes for glioma	2019	Cancer Research	10.1158/0008-5472.CAN-18-2888
Glomerulonephritis, IGA	D005922	Urogenital Diseases; Immune System Diseases	30057032	An eQTL landscape of kidney tissue in human nephrotic syndrome	2018	American Journal of Human Genetics	10.1016/j.ajhg.2018.07.004
Gout	D006073	Musculoskeletal Diseases; Congenital, Hereditary, and Neonatal Diseases and Abnormalities; Nutritional and Metabolic Diseases	32912253	PTWAS: investigating tissue-relevant causal molecular mechanisms of complex traits using probabilistic TWAS analysis	2020	Genome Biology	10.1186/s13059-020-02026-y
Gout	D006073	Musculoskeletal Diseases; Congenital, Hereditary, and Neonatal Diseases and Abnormalities; Nutritional and Metabolic Diseases	30668570	Integrating predicted transcriptome from multiple tissues improves association detection	2019	Plos Genetics	10.1371/journal.pgen.1007889
Gout	D006073	Musculoskeletal Diseases; Congenital, Hereditary, and Neonatal Diseases and Abnormalities; Nutritional and Metabolic Diseases	33155823	Genetic correlation anlysis and transcriptome-wide association study suggest the overlapped genetic mechanism between gout and attention-deficit hyperactivity disorder	2020	Canadian Journal of Psychiatry	10.1177/0706743720970844
Heart Failure	D006333	Cardiovascular Diseases	36376295	Genome-wide association and multi-trait analyses characterize the common genetic architecture of heart failure	2022	Nature Communications	10.1038/s41467-022-34216-6
Hepatitis B	D006509	Infections; Digestive System Diseases	32574393	Transcriptome-wide association study for persistent hepatitis B virus infection and related hepatocellular carcinoma	2020	Liver International	10.1111/liv.14577
Hepatitis B	D006509	Infections; Digestive System Diseases	36167494	Genome-wide association analyses of common infections in a large practice-based biobank	2022	BMC Genomics	10.1186/s12864-022-08888-9
Hepatitis C	D006526	Digestive System Diseases; Infections	36167494	Genome-wide association analyses of common infections in a large practice-based biobank	2022	BMC Genomics	10.1186/s12864-022-08888-9
Hernia, Hiatal	D006551	Pathological Conditions, Signs and Symptoms	30668570	Integrating predicted transcriptome from multiple tissues improves association detection	2019	Plos Genetics	10.1371/journal.pgen.1007889
Herpes Labialis	D006560	Infections; Skin and Connective Tissue Diseases; Stomatognathic Diseases	36167494	Genome-wide association analyses of common infections in a large practice-based biobank	2022	BMC Genomics	10.1186/s12864-022-08888-9
Herpes Zoster	D006562	Infections	36167494	Genome-wide association analyses of common infections in a large practice-based biobank	2022	BMC Genomics	10.1186/s12864-022-08888-9
HIV Infections	D015658	Infections; Urogenital Diseases; Immune System Diseases	36034232	Transcriptome-wide association study of HIV-1 acquisition identifies?HERC1?as a susceptibility gene	2022	iScience	10.1016/j.isci.2022.104854
HIV Infections	D015658	Infections; Urogenital Diseases; Immune System Diseases	33901188	Tissue specificity-aware TWAS (TSA-TWAS) framework identifies novel associations with metabolic, immunologic, and virologic traits in HIV-positive adults	2021	Plos Genetics	10.1371/journal.pgen.1009464
Huntington Disease	D006816	Nervous System Diseases; Congenital, Hereditary, and Neonatal Diseases and Abnormalities; Mental Disorders	31216018	MSH3 modifies somatic instability and disease severity in Huntington's and myotonic dystrophy type 1	2019	Brain	10.1093/brain/awz115
Huntington Disease	D006816	Nervous System Diseases; Congenital, Hereditary, and Neonatal Diseases and Abnormalities; Mental Disorders	32898862	Gene expression profiles complement the analysis of genomic modifiers of the clinical onset of Huntington disease	2020	Human Molecular Genetics	10.1093/hmg/ddaa184
Hypertension	D006973	Cardiovascular Diseases	32912253	PTWAS: investigating tissue-relevant causal molecular mechanisms of complex traits using probabilistic TWAS analysis	2020	Genome Biology	10.1186/s13059-020-02026-y
Hypertension	D006973	Cardiovascular Diseases	25882670	Integrative network analysis reveals molecular mechanisms of blood pressure regulation	2015	Molecular Systems Biology	10.15252/msb.20145399
Hypertension	D006973	Cardiovascular Diseases	30668570	Integrating predicted transcriptome from multiple tissues improves association detection	2019	Plos Genetics	10.1371/journal.pgen.1007889
Hypertension	D006973	Cardiovascular Diseases	36438602	Identifying susceptibility genes for essential hypertension by transcriptome-wide association study	2022	Biochemistry and Biophysics Reports	10.1016/j.bbrep.2022.101387
Hypertension	D006973	Cardiovascular Diseases	26258848	A gene-based association method for mapping traits using reference transcriptome data	2015	Nature Genetics	10.1038/ng.3367
Idiopathic Pulmonary Fibrosis	D054990	Respiratory Tract Diseases	33362862	Integrative anlysis of transcriptome-wide association study and mRNA expression profiles identifies candidate genes associated with idiopathic pulmonary fibrosis	2020	Frontiers in Genetics	10.3389/fgene.2020.604324
Idiopathic Pulmonary Fibrosis	D054990	Respiratory Tract Diseases	36216496	Integrative analyses for the identification of idiopathic pulmonary fibrosis-associated genes and shared loci with other diseases	2022	Thorax	10.1136/thorax-2021-217703
Infectious Mononucleosis	D007244	Infections; Hemic and Lymphatic Diseases; Immune System Diseases	36167494	Genome-wide association analyses of common infections in a large practice-based biobank	2022	BMC Genomics	10.1186/s12864-022-08888-9
Inflammatory Bowel Diseases	D015212	Digestive System Diseases	34286847	Transcriptome-wide association study for inflammatory bowel disease reveals novel candidate susceptibility genes in specific colon subsites and tissue categories	2022	Journal of Crohn's and Colitis	10.1093/ecco-jcc/jjab131
Inflammatory Bowel Diseases	D015212	Digestive System Diseases	32912253	PTWAS: investigating tissue-relevant causal molecular mechanisms of complex traits using probabilistic TWAS analysis	2020	Genome Biology	10.1186/s13059-020-02026-y
Inflammatory Bowel Diseases	D015212	Digestive System Diseases	27506385	Predicting gene targets from integrative analyses of summary data from GWAS and eQTL studies for 28 human complex traits	2016	Genome Medicine	10.1186/s13073-016-0338-4
Inflammatory Bowel Diseases	D015212	Digestive System Diseases	35086532	Polygenic risk and causal inference of psychiatric comorbidity in inflammatory bowel disease among patients with European ancestry	2022	Journal of Translational Medicine	10.1186/s12967-022-03242-9
Inflammatory Bowel Diseases	D015212	Digestive System Diseases	31341166	Mendelian randomization integrating GWAS and eQTL data reveals genetic determinants of complex and clinical traits	2019	Nature Communications	10.1038/s41467-019-10936-0
Inflammatory Bowel Diseases	D015212	Digestive System Diseases	30668570	Integrating predicted transcriptome from multiple tissues improves association detection	2019	Plos Genetics	10.1371/journal.pgen.1007889
Inflammatory Bowel Diseases	D015212	Digestive System Diseases	28238358	Integrating gene expression with summary association statistics to identify genes associated with 30 complex traits	2017	American Journal of Human Genetics	10.1016/j.ajhg.2017.01.031
Inflammatory Bowel Diseases	D015212	Digestive System Diseases	35672318	Integrating 3D genomic and epigenomic data to enhance target gene discovery and drug repurposing in transcriptome-wide association studies	2022	Nature Communications	10.1038/s41467-022-30956-7
Inflammatory Bowel Diseases	D015212	Digestive System Diseases	33588072	Genetic predictors of gene expression associated with psychiatric comorbidity in patients with inflammatory bowel disease :a pilot study	2021	Genomics	10.1016/j.ygeno.2021.02.001
Inflammatory Bowel Diseases	D015212	Digestive System Diseases	29739930	Exploring the phenotypic consequences of tissue specific gene expression variation inferred from GWAS summary statistics	2018	Nature Communications	10.1038/s41467-018-03621-1
Ischemic Stroke	D000083242	Nervous System Diseases; Cardiovascular Diseases	36180795	Stroke genetics informs drug discovery and risk prediction across ancestries	2022	Nature	10.1038/s41586-022-05165-3
Leukemia	D007938	Neoplasms	34791233	Impact of fetal expression quantitative trait loci on transcriptome-wide association study of childhood leukemia	2022	Human Molecular Genetics	10.1093/hmg/ddab336
Liver Cirrhosis, Biliary	D008105	Digestive System Diseases; Pathological Conditions, Signs and Symptoms	35835762	Natural Killer cells demonstrate distinct eQTL and transcriptome-wide disease associations, highlighting their role in autoimmunity	2022	Nature Communications	10.1038/s41467-022-31626-4
Lung Neoplasms	D008175	Neoplasms; Respiratory Tract Diseases	36402776	Integrating transcription factor occupancy with transcriptome-wide association analysis identifies susceptibility genes in human cancers	2022	Nature Communications	10.1038/s41467-022-34888-0
Lung Neoplasms	D008175	Neoplasms; Respiratory Tract Diseases	31821614	Integrating germline and somatic genetics to identify genes associated with lung cancer	2020	Genetic Epidemiology	10.1002/gepi.22275
Lung Neoplasms	D008175	Neoplasms; Respiratory Tract Diseases	33909040	A cross-tissue transcriptome-wide association study identifies novel susceptibility genes for lung cancer in Chinese populations	2021	Human Molecular Genetics	10.1093/hmg/ddab119
Lupus Erythematosus, Systemic	D008180	Skin and Connective Tissue Diseases; Immune System Diseases	32912253	PTWAS: investigating tissue-relevant causal molecular mechanisms of complex traits using probabilistic TWAS analysis	2020	Genome Biology	10.1186/s13059-020-02026-y
Lupus Erythematosus, Systemic	D008180	Skin and Connective Tissue Diseases; Immune System Diseases	35835762	Natural Killer cells demonstrate distinct eQTL and transcriptome-wide disease associations, highlighting their role in autoimmunity	2022	Nature Communications	10.1038/s41467-022-31626-4
Lupus Erythematosus, Systemic	D008180	Skin and Connective Tissue Diseases; Immune System Diseases	36171194	Multi-context genetic modeling of transcriptional regulation resolves novel disease loci	2022	Nature Communications	10.1038/s41467-022-33212-0
Lupus Erythematosus, Systemic	D008180	Skin and Connective Tissue Diseases; Immune System Diseases	30668570	Integrating predicted transcriptome from multiple tissues improves association detection	2019	Plos Genetics	10.1371/journal.pgen.1007889
Lupus Erythematosus, Systemic	D008180	Skin and Connective Tissue Diseases; Immune System Diseases	29739930	Exploring the phenotypic consequences of tissue specific gene expression variation inferred from GWAS summary statistics	2018	Nature Communications	10.1038/s41467-018-03621-1
Lupus Erythematosus, Systemic	D008180	Skin and Connective Tissue Diseases; Immune System Diseases	35609976	Biological insights into systemic lupus erythematosus through an immune cell-specific transcriptome-wide association study	2022	Annals of Rheumatic Diseases	10.1136/annrheumdis-2022-222345
Lymphoma, Non-Hodgkin	D008228	Neoplasms; Hemic and Lymphatic Diseases; Immune System Diseases	32179489	Integrating transcriptome-wide association study and copy number variation study identifies candidate genes and pathways for diffuse non-Hodgkin's lymphoma	2020	Cancer Genetics	10.1016/j.cancergen.2020.02.005
Macular Degeneration	D008268	Eye Diseases	30742112	Retinal transcriptome and eQTL analyses identify genes associated with age-related macular degeneration	2019	Nature Genetics	10.1038/s41588-019-0351-9
Macular Degeneration	D008268	Eye Diseases	30668570	Integrating predicted transcriptome from multiple tissues improves association detection	2019	Plos Genetics	10.1371/journal.pgen.1007889
Macular Degeneration	D008268	Eye Diseases	30668570	Integrating predicted transcriptome from multiple tissues improves association detection	2019	Plos Genetics	10.1371/journal.pgen.1007889
Macular Degeneration	D008268	Eye Diseases	29739930	Exploring the phenotypic consequences of tissue specific gene expression variation inferred from GWAS summary statistics	2018	Nature Communications	10.1038/s41467-018-03621-1
Macular Degeneration	D008268	Eye Diseases	29739930	Exploring the phenotypic consequences of tissue specific gene expression variation inferred from GWAS summary statistics	2018	Nature Communications	10.1038/s41467-018-03621-1
Macular Degeneration	D008268	Eye Diseases	32005911	A transcriptome-wide association study based on 27 tissues identifies 106 genes potentially relevant for disease pathology in age-related macular degeneration	2020	Scientific Reports	10.1038/s41598-020-58510-9
Melanoma	D008545	Neoplasms	30333196	Cell-type-specific eQTL of primary melanocytes facilitates identification of melanoma susceptibility genes	2018	Genome Research	10.1101/gr.233304.117
Migraine Disorders	D008881	Nervous System Diseases	32912253	PTWAS: investigating tissue-relevant causal molecular mechanisms of complex traits using probabilistic TWAS analysis	2020	Genome Biology	10.1186/s13059-020-02026-y
Migraine Disorders	D008881	Nervous System Diseases	30668570	Integrating predicted transcriptome from multiple tissues improves association detection	2019	Plos Genetics	10.1371/journal.pgen.1007889
Migraine Disorders	D008881	Nervous System Diseases	29739930	Exploring the phenotypic consequences of tissue specific gene expression variation inferred from GWAS summary statistics	2018	Nature Communications	10.1038/s41467-018-03621-1
Multiple Myeloma	D009101	Neoplasms; Cardiovascular Diseases; Hemic and Lymphatic Diseases; Immune System Diseases	31429796	Transcriptome-wide association study of multiple myeloma identifies candidate susceptibility genes	2019	Human Genomics	10.1186/s40246-019-0231-5
Multiple Sclerosis	D009103	Nervous System Diseases; Immune System Diseases	32912253	PTWAS: investigating tissue-relevant causal molecular mechanisms of complex traits using probabilistic TWAS analysis	2020	Genome Biology	10.1186/s13059-020-02026-y
Multiple Sclerosis	D009103	Nervous System Diseases; Immune System Diseases	36171194	Multi-context genetic modeling of transcriptional regulation resolves novel disease loci	2022	Nature Communications	10.1038/s41467-022-33212-0
Multiple Sclerosis	D009103	Nervous System Diseases; Immune System Diseases	30668570	Integrating predicted transcriptome from multiple tissues improves association detection	2019	Plos Genetics	10.1371/journal.pgen.1007889
Multiple Sclerosis	D009103	Nervous System Diseases; Immune System Diseases	29739930	Exploring the phenotypic consequences of tissue specific gene expression variation inferred from GWAS summary statistics	2018	Nature Communications	10.1038/s41467-018-03621-1
Myasthenia Gravis	D009157	Neoplasms; Nervous System Diseases; Immune System Diseases	35658084	Identification of genetic risk loci and prioritization of genes and pathways for myasthenia gravis: a genome-wide association study	2022	Proceedings of the National Academy of Sciences of the United States of America	10.1073/pnas.2108672119
Myocardial Infarction	D009203	Cardiovascular Diseases; Pathological Conditions, Signs and Symptoms	33910581	Shared genetic etiology and causality between body fat percentage and cardiovascular diseases: a large-scale genome-wide cross-trait analysis	2021	BMC Medicine	10.1186/s12916-021-01972-z
Myocardial Infarction	D009203	Cardiovascular Diseases; Pathological Conditions, Signs and Symptoms	32912253	PTWAS: investigating tissue-relevant causal molecular mechanisms of complex traits using probabilistic TWAS analysis	2020	Genome Biology	10.1186/s13059-020-02026-y
Myocardial Infarction	D009203	Cardiovascular Diseases; Pathological Conditions, Signs and Symptoms	35145551	Machine learning revealed ferroptosis features and a novel ferroptosis-based classification for diagnosis in acute myocardial infarction	2022	Frontiers in Genetics	10.3389/fgene.2022.813438
Myocardial Infarction	D009203	Cardiovascular Diseases; Pathological Conditions, Signs and Symptoms	33603775	Integrative anlysis of transcriptome-wide association study and mRNA expression profiles identified candidate genes and pathways associated with acute myocardial infarction	2021	Frontiers in Genetics	10.3389/fgene.2021.616492
Myocardial Infarction	D009203	Cardiovascular Diseases; Pathological Conditions, Signs and Symptoms	30668570	Integrating predicted transcriptome from multiple tissues improves association detection	2019	Plos Genetics	10.1371/journal.pgen.1007889
Myocardial Infarction	D009203	Cardiovascular Diseases; Pathological Conditions, Signs and Symptoms	35672318	Integrating 3D genomic and epigenomic data to enhance target gene discovery and drug repurposing in transcriptome-wide association studies	2022	Nature Communications	10.1038/s41467-022-30956-7
Myocardial Infarction	D009203	Cardiovascular Diseases; Pathological Conditions, Signs and Symptoms	29739930	Exploring the phenotypic consequences of tissue specific gene expression variation inferred from GWAS summary statistics	2018	Nature Communications	10.1038/s41467-018-03621-1
Nasal Polyps	D009298	Respiratory Tract Diseases; Otorhinolaryngologic Diseases; Pathological Conditions, Signs and Symptoms	30668570	Integrating predicted transcriptome from multiple tissues improves association detection	2019	Plos Genetics	10.1371/journal.pgen.1007889
Nasopharyngeal Neoplasms	D009303	Neoplasms; Stomatognathic Diseases; Otorhinolaryngologic Diseases	35642693	Transcriptome-wide association analysis identified candidate susceptibility genes for nasopharyngeal carcinoma	2022	Cancer Communications	10.1002/cac2.12317
Neuroblastoma	D009447	Neoplasms	30668570	Integrating predicted transcriptome from multiple tissues improves association detection	2019	Plos Genetics	10.1371/journal.pgen.1007889
Neuroblastoma	D009447	Neoplasms	29739930	Exploring the phenotypic consequences of tissue specific gene expression variation inferred from GWAS summary statistics	2018	Nature Communications	10.1038/s41467-018-03621-1
Obesity	D009765	Nutritional and Metabolic Diseases; Pathological Conditions, Signs and Symptoms	36137488	Shared genetics between classes of obesity and psychiatric disorders: A large-scale genome-wide cross-trait analysis	2022	Journal of Psychosomatic Research	10.1016/j.jpsychores.2022.111032
Osteoarthritis	D010003	Musculoskeletal Diseases	35023758	Shared genetic liability between major depressive disorder and osteoarthritis	2022	Bone & Joint Research	10.1302/2046-3758.111.BJR-2021-0277.R1
Osteoarthritis	D010003	Musculoskeletal Diseases	33691763	Integrating transcriptome-wide association study and mRNA expression profile identified candidate genes related to hand osteoarthritis	2021	Arthritis Research & Therapy	10.1186/s13075-021-02458-2
Osteoarthritis	D010003	Musculoskeletal Diseases	30668570	Integrating predicted transcriptome from multiple tissues improves association detection	2019	Plos Genetics	10.1371/journal.pgen.1007889
Osteoarthritis	D010003	Musculoskeletal Diseases	36388797	A transcriptome-wide association study provides new insights into the etiology of osteoarthritis	2022	Annals of Translational Medicine	10.21037/atm-22-4471
Osteoarthritis, Knee	D020370	Musculoskeletal Diseases	32435465	Integration of transcriptome-wide association study and messenger RNA expression profile to identify genes associated with osteoarthritis	2020	Bone and Joint Research	10.1302/2046-3758.93.BJR-2019-0137.R1
Osteoarthritis, Knee	D020370	Musculoskeletal Diseases	31455417	Integrating transcriptome-wide study and mRNA expression profiles yields novel insights into the biological mechanism of chondropathies	2019	Arthritis Research & Therapy	10.1186/s13075-019-1978-8
Osteonecrosis	D010020	Musculoskeletal Diseases; Pathological Conditions, Signs and Symptoms	34163523	Integrating transcriptome-wide association study and mRNA expression profiling identifies novel genes associated with osteonecrosis of the femoral head	2021	Frontiers in Genetics	10.3389/fgene.2021.663080
Osteoporosis	D010024	Musculoskeletal Diseases; Nutritional and Metabolic Diseases	32912253	PTWAS: investigating tissue-relevant causal molecular mechanisms of complex traits using probabilistic TWAS analysis	2020	Genome Biology	10.1186/s13059-020-02026-y
Osteoporosis	D010024	Musculoskeletal Diseases; Nutritional and Metabolic Diseases	30668570	Integrating predicted transcriptome from multiple tissues improves association detection	2019	Plos Genetics	10.1371/journal.pgen.1007889
Otitis Media	D010033	Otorhinolaryngologic Diseases	36167494	Genome-wide association analyses of common infections in a large practice-based biobank	2022	BMC Genomics	10.1186/s12864-022-08888-9
Ovarian Neoplasms	D010051	Neoplasms; Urogenital Diseases; Endocrine System Diseases	35047855	TIGAR-V2: Efficient TWAS tool with nonparametric Bayesian eQTL weights of 49 tissue types from GTEx V8	2021	Human Genetics and Genomics Advances	10.1016/j.xhgg.2021.100068
Ovarian Neoplasms	D010051	Neoplasms; Urogenital Diseases; Endocrine System Diseases	34317694	Pleiotropy-guided transcriptome imputation from normal and tumor tissues identifies candidate susceptibility genes for breast and ovarian cancer	2021	Human Genetics and Genomics Advances	10.1016/j.xhgg.2021.100042
Pancreatic Neoplasms	D010190	Neoplasms; Digestive System Diseases; Endocrine System Diseases	30334361	Transcriptome-wide association study identifies multiple genes and pathways associated with pancreatic cancer	2018	Cancer Medecine	10.1002/cam4.1836
Pancreatic Neoplasms	D010190	Neoplasms; Digestive System Diseases; Endocrine System Diseases	34071263	Deep learning improves pancreatic cancer diagnosis using RNA-based variants	2021	Cancers (Basel)	10.3390/cancers13112654
Pancreatic Neoplasms	D010190	Neoplasms; Digestive System Diseases; Endocrine System Diseases	32907841	A transcriptome-wide association study identifies candidate susceptibility genes for pancreatic cancer risk	2020	American Association of Cancer Research	10.1158/0008-5472.CAN-20-1353
Pancreatic Neoplasms	D010190	Neoplasms; Digestive System Diseases; Endocrine System Diseases	31917448	A transcriptome-wide association study (TWAS) identifies novel candidate susceptibility genes for pancreatic cancer	2020	Cancer Medicine	10.1093/jnci/djz246
Parkinson Disease	D010300	Nervous System Diseases	30824768	Prioritizing Parkinson's disease genes using population-scale transcriptomic data	2019	Nature Communications	10.1038/s41467-019-08912-9
Parkinson Disease	D010300	Nervous System Diseases	35729600	Pinpointing novel risk loci for Lewy body dementia and the shared genetic etiology with Alzheimer's disease and Parkinson's disease: a large-scale multi-trait association analysis	2022	BMC Medicine	10.1186/s12916-022-02404-2
Parkinson Disease	D010300	Nervous System Diseases	36445456	Investigating the shared genetic architecture and causal relationship between pain and neuropsychiatric disorders	2022	Human Genetics	10.1007/s00439-022-02507-z
Parkinson Disease	D010300	Nervous System Diseases	36173927	Integration of transcriptome-wide association study with neuronal dysfunction assays provides functional genomics evidence for Parkinson's disease genes	2022	Human Molecular Genetics	10.1093/hmg/ddac230
Parkinson Disease	D010300	Nervous System Diseases	30984102	Identification of shared genes between ischemic stroke and Parkinson's disease using genome-wide association studies	2019	Frontiers in Neuroendocrinology	10.3389/fneur.2019.00297
Parkinson Disease	D010300	Nervous System Diseases	33523105	Identification of candidate Parkinson disease genes by integrating genome-wide association study, expression, and epigenetic data sets	2021	JAMA Neurology	10.1001/jamaneurol.2020.5257
Parkinson Disease	D010300	Nervous System Diseases	36511626	Brain proteome-wide and transcriptome-wide association studies, Bayesian colocalization and Mendelian randomization analyses revealed causal genes of Parkinson's disease	2022	Series A, Biological sciences and medical sciences	10.1093/gerona/glac245
Parkinson Disease	D010300	Nervous System Diseases	34504106	A transcriptome-wide association study identifies susceptibility genes for Parkinson's disease	2021	Nature Partner Journals Parkison's Disease	10.1038/s41531-021-00221-7
Pediatric Obesity	D063766	Nutritional and Metabolic Diseases; Pathological Conditions, Signs and Symptoms	30668570	Integrating predicted transcriptome from multiple tissues improves association detection	2019	Plos Genetics	10.1371/journal.pgen.1007889
Pediatric Obesity	D063766	Nutritional and Metabolic Diseases; Pathological Conditions, Signs and Symptoms	29739930	Exploring the phenotypic consequences of tissue specific gene expression variation inferred from GWAS summary statistics	2018	Nature Communications	10.1038/s41467-018-03621-1
Periodontitis	D010518	Stomatognathic Diseases	36611863	Genome- and Transcriptome-Wide Association Studies Identify Susceptibility Genes and Pathways for Periodontitis	2022	Cells	10.3390/cells12010070
Peripheral Nervous System Diseases	D010523	Nervous System Diseases	30668570	Integrating predicted transcriptome from multiple tissues improves association detection	2019	Plos Genetics	10.1371/journal.pgen.1007889
Peripheral Vascular Diseases	D016491	Cardiovascular Diseases	30827500	GRIK5 genetically regulated expression associated with eye and vascular phenomes: discovery through iteration among biobanks, electronic health records, and zebrafish	2019	American Journal of Human Genetics	10.1016/j.ajhg.2019.01.017
Pharyngitis	D010612	Respiratory Tract Diseases	36167494	Genome-wide association analyses of common infections in a large practice-based biobank	2022	BMC Genomics	10.1186/s12864-022-08888-9
Pneumoconiosis	D011009	Respiratory Tract Diseases; Occupational Diseases	35506645	Transcriptome-wide association study identifies PSMB9 as a susceptibility gene for coal workers' pneumoconiosis	2022	Environ Toxicol	10.1002/tox.23554
Pneumonia	D011014	Respiratory Tract Diseases	36167494	Genome-wide association analyses of common infections in a large practice-based biobank	2022	BMC Genomics	10.1186/s12864-022-08888-9
Pneumothorax	D011030	Respiratory Tract Diseases	30668570	Integrating predicted transcriptome from multiple tissues improves association detection	2019	Plos Genetics	10.1371/journal.pgen.1007889
Polymyalgia Rheumatica	D011111	Musculoskeletal Diseases; Skin and Connective Tissue Diseases	30668570	Integrating predicted transcriptome from multiple tissues improves association detection	2019	Plos Genetics	10.1371/journal.pgen.1007889
Precursor T-Cell Lymphoblastic Leukemia-Lymphoma	D054218	Neoplasms; Hemic and Lymphatic Diseases; Immune System Diseases	35385357	Transcriptome-wide subtyping of pediatric and adult T cell acute lymphoblastic leukemia in an international study of 707 cases	2022	Proceedings of the National Academy of Sciences of the United States of America	10.1073/pnas.2120787119
Prostatic Neoplasms	D011471	Neoplasms; Urogenital Diseases	32986714	Multi-ethnic transcriptome-wide association study of prostate cancer	2020	Plos One	10.1371/journal.pone.0236209
Prostatic Neoplasms	D011471	Neoplasms; Urogenital Diseases	30287866	Large-scale transcriptome-wide association study identifies new prostate cancer risk regions	2019	Nature Communications	10.1038/s41467-018-06302-1
Prostatic Neoplasms	D011471	Neoplasms; Urogenital Diseases	36402776	Integrating transcription factor occupancy with transcriptome-wide association analysis identifies susceptibility genes in human cancers	2022	Nature Communications	10.1038/s41467-022-34888-0
Prostatic Neoplasms	D011471	Neoplasms; Urogenital Diseases	31101764	Identification of novel susceptibility loci and genes for prostate cancer risk: a transcriptome-wide association study in over 140,000 European descendants	2019	Cancer Research	10.1158/0008-5472.CAN-18-3536
Prostatic Neoplasms	D011471	Neoplasms; Urogenital Diseases	31308362	Association of imputed prostate cancer transcriptome with disease risk reveals novel mechanisms	2019	Nature Communications	10.1038/s41467-019-10808-7
Prostatic Neoplasms	D011471	Neoplasms; Urogenital Diseases	34520569	A transcriptome-wide association study identifies novel candidate susceptibility genes for prostate cancer risk	2021	International Journal of Cancer	10.1002/ijc.33808
Psoriasis	D011565	Skin and Connective Tissue Diseases	32912253	PTWAS: investigating tissue-relevant causal molecular mechanisms of complex traits using probabilistic TWAS analysis	2020	Genome Biology	10.1186/s13059-020-02026-y
Psoriasis	D011565	Skin and Connective Tissue Diseases	30668570	Integrating predicted transcriptome from multiple tissues improves association detection	2019	Plos Genetics	10.1371/journal.pgen.1007889
Psoriasis	D011565	Skin and Connective Tissue Diseases	34409462	A transcriptome-wide association study identifies novel susceptibility genes for psoriasis	2021	Human Molecular Genetics	10.1093/hmg/ddab237
Pulmonary Disease, Chronic Obstructive	D029424	Respiratory Tract Diseases; Pathological Conditions, Signs and Symptoms	29547942	Leveraging lung tissue transcriptome to uncover candidate causal genes in COPD genetic associations	2018	Human Molecular Genetics	10.1093/hmg/ddy091
Pulmonary Disease, Chronic Obstructive	D029424	Respiratory Tract Diseases; Pathological Conditions, Signs and Symptoms	29566699	Integrative genomics identifies new genes associated with severe COPD and emphysema	2018	Respiratory Research	10.1186/s12931-018-0744-9
Pulmonary Embolism	D011655	Respiratory Tract Diseases; Cardiovascular Diseases	30668570	Integrating predicted transcriptome from multiple tissues improves association detection	2019	Plos Genetics	10.1371/journal.pgen.1007889
Renal Insufficiency, Chronic	D051436	Urogenital Diseases; Pathological Conditions, Signs and Symptoms	33998598	Transcriptome-wide association analysis identifies DACH1 as a kidney disease risk gene that contributes to fibrosis	2021	Journal of Clinical Investigation	10.1172/JCI141801
Renal Insufficiency, Chronic	D051436	Urogenital Diseases; Pathological Conditions, Signs and Symptoms	32912253	PTWAS: investigating tissue-relevant causal molecular mechanisms of complex traits using probabilistic TWAS analysis	2020	Genome Biology	10.1186/s13059-020-02026-y
Renal Insufficiency, Chronic	D051436	Urogenital Diseases; Pathological Conditions, Signs and Symptoms	36171194	Multi-context genetic modeling of transcriptional regulation resolves novel disease loci	2022	Nature Communications	10.1038/s41467-022-33212-0
Renal Insufficiency, Chronic	D051436	Urogenital Diseases; Pathological Conditions, Signs and Symptoms	30668570	Integrating predicted transcriptome from multiple tissues improves association detection	2019	Plos Genetics	10.1371/journal.pgen.1007889
Renal Insufficiency, Chronic	D051436	Urogenital Diseases; Pathological Conditions, Signs and Symptoms	29739930	Exploring the phenotypic consequences of tissue specific gene expression variation inferred from GWAS summary statistics	2018	Nature Communications	10.1038/s41467-018-03621-1
Restless Legs Syndrome	D012148	Nervous System Diseases; Mental Disorders	32651461	Transcriptome-wide association study for restless legs syndrome identifies new susceptibility genes	2020	Communications Biology	10.1038/s42003-020-1105-z
Retinal Detachment	D012163	Eye Diseases	30668570	Integrating predicted transcriptome from multiple tissues improves association detection	2019	Plos Genetics	10.1371/journal.pgen.1007889
Retinal Telangiectasis	D058456	Eye Diseases; Cardiovascular Diseases	33654266	Identification of genetic factors influencing metabolic dysregulation and retinal support for MacTel, a retinal disorder	2021	Communications Biology	10.1038/s42003-021-01788-w
Rhinitis	D012220	Infections; Respiratory Tract Diseases; Otorhinolaryngologic Diseases	30668570	Integrating predicted transcriptome from multiple tissues improves association detection	2019	Plos Genetics	10.1371/journal.pgen.1007889
Rhinitis, Allergic	D065631	Respiratory Tract Diseases; Otorhinolaryngologic Diseases; Immune System Diseases	30668570	Integrating predicted transcriptome from multiple tissues improves association detection	2019	Plos Genetics	10.1371/journal.pgen.1007889
Sarcoidosis	D012507	Hemic and Lymphatic Diseases	30668570	Integrating predicted transcriptome from multiple tissues improves association detection	2019	Plos Genetics	10.1371/journal.pgen.1007889
Schizophrenia	D012559	Mental Disorders	30545856	Transcriptome-wide isoform-level dysregulation in ASD, schizophrenia, and bipolar disorder	2018	Science	10.1126/science.aat8127
Schizophrenia	D012559	Mental Disorders	29632383	Transcriptome-wide association study of schizophrenia and chromatin activity yields mechanistic disease insights	2018	Nature Genetics	10.1038/s41588-018-0092-1
Schizophrenia	D012559	Mental Disorders	31174959	Regional heterogeneity in gene expression, regulation, and coherence in the frontal cortex and hippocampus across development and schizophrenia	2019	Neuron	10.1016/j.neuron.2019.05.013
Schizophrenia	D012559	Mental Disorders	32912253	PTWAS: investigating tissue-relevant causal molecular mechanisms of complex traits using probabilistic TWAS analysis	2020	Genome Biology	10.1186/s13059-020-02026-y
Schizophrenia	D012559	Mental Disorders	36163279	Population-level variation in enhancer expression identifies disease mechanisms in the human brain	2022	Nature Genetics	10.1038/s41588-022-01170-4
Schizophrenia	D012559	Mental Disorders	33481009	Multi-omics analyses of cognitive traits and psychiatric disorders highlights brain-dependent mechanisms	2021	Human Molecular Genetics	10.1093/hmg/ddab016
Schizophrenia	D012559	Mental Disorders	31341166	Mendelian randomization integrating GWAS and eQTL data reveals genetic determinants of complex and clinical traits	2019	Nature Communications	10.1038/s41467-019-10936-0
Schizophrenia	D012559	Mental Disorders	33831007	Leveraging expression from multiple tissues using sparse canonical correlation analysis and aggregate tests improves the power of transcriptome-wide association studies	2021	Plos Genetics	10.1371/journal.pgen.1008973
Schizophrenia	D012559	Mental Disorders	34628600	Joint-Tissue Integrative Analysis Identified Hundreds of Schizophrenia Risk Genes	2022	Molecular Neurobiology	10.1007/s12035-021-02572-x
Schizophrenia	D012559	Mental Disorders	36445456	Investigating the shared genetic architecture and causal relationship between pain and neuropsychiatric disorders	2022	Human Genetics	10.1007/s00439-022-02507-z
Schizophrenia	D012559	Mental Disorders	33768244	Integrative analyses followed by functional characterization reveal TMEM180 as a schizophrenia risk gene	2021	Schizophrenia Bulletin	10.1093/schbul/sbab032
Schizophrenia	D012559	Mental Disorders	27019110	Integration of summary data from GWAS and eQTL studies predicts complex trait gene targets	2016	Nature Genetics	10.1038/ng.3538
Schizophrenia	D012559	Mental Disorders	36402776	Integrating transcription factor occupancy with transcriptome-wide association analysis identifies susceptibility genes in human cancers	2022	Nature Communications	10.1038/s41467-022-34888-0
Schizophrenia	D012559	Mental Disorders	30668570	Integrating predicted transcriptome from multiple tissues improves association detection	2019	Plos Genetics	10.1371/journal.pgen.1007889
Schizophrenia	D012559	Mental Disorders	32090785	Integrating genome-wide association study and expression quantitative trait loci data identifies NEGR1 as a causal risk gene of major depression disorder	2020	Journal of Affective Disorders	10.1016/j.jad.2019.11.116
Schizophrenia	D012559	Mental Disorders	28238358	Integrating gene expression with summary association statistics to identify genes associated with 30 complex traits	2017	American Journal of Human Genetics	10.1016/j.ajhg.2017.01.031
Schizophrenia	D012559	Mental Disorders	29411426	Integrating eQTL data with GWAS summary statistics in pathway-based analysis with application to schizophrenia	2018	Genetic Epidemiology	10.1002/gepi.22110
Schizophrenia	D012559	Mental Disorders	35672318	Integrating 3D genomic and epigenomic data to enhance target gene discovery and drug repurposing in transcriptome-wide association studies	2022	Nature Communications	10.1038/s41467-022-30956-7
Schizophrenia	D012559	Mental Disorders	32425817	Integrated analysis of summary statistics to identify pleiotropic genes and pathways for the comorbidity of schizophrenia and cardiometabolic disease	2020	Frontiers in Psychiatry	10.3389/fpsyt.2020.00256
Schizophrenia	D012559	Mental Disorders	34380480	Genome-wide association study followed by trans-ancestry meta-analysis identify 17 new risk loci for schizophrenia	2021	BMC Medicine	10.1186/s12916-021-02039-9
Schizophrenia	D012559	Mental Disorders	32302575	Genetic control of expression and splicing in developing human brain informs disease mechanisms	2020	Cell	10.1016/j.cell.2020.04.003
Schizophrenia	D012559	Mental Disorders	35241742	Gene-based association tests using GWAS summary statistics and incorporating eQTL	2022	Scientific Reports	10.1038/s41598-022-07465-0
Schizophrenia	D012559	Mental Disorders	29739930	Exploring the phenotypic consequences of tissue specific gene expression variation inferred from GWAS summary statistics	2018	Nature Communications	10.1038/s41467-018-03621-1
Schizophrenia	D012559	Mental Disorders	36329495	Evidence that the pituitary gland connects type 2 diabetes mellitus and schizophrenia based on large-scale trans-ethnic genetic analyses	2022	Journal of Translational Medicine	10.1186/s12967-022-03704-0
Schizophrenia	D012559	Mental Disorders	32100139	Evaluating the genetic correlations between left-handedness and mental disorder using linkage disequilibrium score regression and transcriptome-wide association study	2020	Calcified Tissue International	10.1007/s00223-019-00640-y
Schizophrenia	D012559	Mental Disorders	35058554	Cross-tissue transcriptome-wide association studies identify susceptibility genes shared between schizophrenia and inflammatory bowel disease	2022	Communications Biology	10.1038/s42003-022-03031-6
Schizophrenia	D012559	Mental Disorders	29483533	Comprehensive integrative analyses identify GLT8D1 and CSNK2B as schizophrenia risk genes	2018	Nature Communications	10.1038/s41467-018-03247-3
Schizophrenia	D012559	Mental Disorders	32366953	Cis-effects on gene expression in the human prenatal brain associated with genetic risk for neuropsychiatric disorders	2020	Nature Molecular Psychiatry	10.1038/s41380-020-0743-3
Schizophrenia	D012559	Mental Disorders	36319771	Analysis of the caudate nucleus transcriptome in individuals with schizophrenia highlights effects of antipsychotics and new risk genes	2022	Nature Neuroscience	10.1038/s41593-022-01182-7
Schizophrenia	D012559	Mental Disorders	31691811	A transcriptome-wide association study implicates specific pre- and post-synaptic abnormalities in schizophrenia	2020	Human Molecular Genetics	10.1093/hmg/ddz253
Schizophrenia	D012559	Mental Disorders	35525699	A Local Genetic Correlation Analysis Provides Biological Insights Into the Shared Genetic Architecture of Psychiatric and Substance Use Phenotypes	2022	Biological Psychiatry	0.1016/j.biopsych.2022.03.001
Sinusitis	D012852	Respiratory Tract Diseases	36167494	Genome-wide association analyses of common infections in a large practice-based biobank	2022	BMC Genomics	10.1186/s12864-022-08888-9
Sjogren's Syndrome	D012859	Musculoskeletal Diseases; Stomatognathic Diseases; Eye Diseases; Skin and Connective Tissue Diseases; Immune System Diseases	30668570	Integrating predicted transcriptome from multiple tissues improves association detection	2019	Plos Genetics	10.1371/journal.pgen.1007889
Sleep Initiation and Maintenance Disorders	D007319	Nervous System Diseases; Mental Disorders	36445456	Investigating the shared genetic architecture and causal relationship between pain and neuropsychiatric disorders	2022	Human Genetics	10.1007/s00439-022-02507-z
Small Cell Lung Carcinoma	D055752	Neoplasms; Respiratory Tract Diseases	31696517	Transcriptome-wide association study reveals candidate causal genes for lung cancer	2020	Biochemical Genetics	10.1002/ijc.32771
Spondylitis, Ankylosing	D013167	Musculoskeletal Diseases	35619696	Transcriptome-Wide Association Studies and Integration Analysis of mRNA Expression Profiles Identify Candidate Genes and Pathways Associated With Ankylosing Spondylitis	2022	Frontiers in Immunology	10.3389/fimmu.2022.814303
Spondylitis, Ankylosing	D013167	Musculoskeletal Diseases	32912253	PTWAS: investigating tissue-relevant causal molecular mechanisms of complex traits using probabilistic TWAS analysis	2020	Genome Biology	10.1186/s13059-020-02026-y
Spondylitis, Ankylosing	D013167	Musculoskeletal Diseases	30668570	Integrating predicted transcriptome from multiple tissues improves association detection	2019	Plos Genetics	10.1371/journal.pgen.1007889
Spondylosis	D055009	Musculoskeletal Diseases	36660900	Transcriptome-wide association study identifies new susceptibility genes for degenerative cervical spondylosis	2022	Bone & Joint Research	10.1302/2046-3758.121.BJR-2022-0225.R1
Stress Disorders, Post-Traumatic	D013313	Mental Disorders	36445456	Investigating the shared genetic architecture and causal relationship between pain and neuropsychiatric disorders	2022	Human Genetics	10.1007/s00439-022-02507-z
Stress Disorders, Post-Traumatic	D013313	Mental Disorders	35449297	Integrating human brain proteomes with genome-wide association data implicates novel proteins in post-traumatic stress disorder	2022	Molecular Psychiatry	10.1038/s41380-022-01544-4
Stress Disorders, Post-Traumatic	D013313	Mental Disorders	35893077	Brain Proteome-Wide Association Study Identifies Candidate Genes that Regulate Protein Abundance Associated with Post-Traumatic Stress Disorder	2022	Genes (Basel)	10.3390/genes13081341
Stroke	D020521	Nervous System Diseases; Cardiovascular Diseases	33173895	Multi-ancestry genetic study in 5,876 patients identifies an association between excitotoxic genes and early outcomes after acute ischemic stroke	2020	MedRxiv	10.1101/2020.10.29.20222257
Stroke	D020521	Nervous System Diseases; Cardiovascular Diseases	31392102	Integrative analysis of transcriptome-wide association study and gene expression profiling identifies candidate genes associated with stroke	2019	PeerJ	10.7717/peerj.7435
Stroke	D020521	Nervous System Diseases; Cardiovascular Diseases	30668570	Integrating predicted transcriptome from multiple tissues improves association detection	2019	Plos Genetics	10.1371/journal.pgen.1007889
Stroke	D020521	Nervous System Diseases; Cardiovascular Diseases	32038707	Integrating multi-omics data to identify novel disease genes and single-neucleotide polymorphisms	2020	Frontiers in Genetics	10.3389/fgene.2019.01336
Stroke	D020521	Nervous System Diseases; Cardiovascular Diseases	35449099	Identifying causal genes for stroke via integrating the proteome and transcriptome from brain and blood	2022	Journal of Translational Medicine	10.1186/s12967-022-03377-9
Stroke	D020521	Nervous System Diseases; Cardiovascular Diseases	30984102	Identification of shared genes between ischemic stroke and Parkinson's disease using genome-wide association studies	2019	Frontiers in Neuroendocrinology	10.3389/fneur.2019.00297
Stroke	D020521	Nervous System Diseases; Cardiovascular Diseases	33773637	Genetic basis of lacunar stroke: a pooled analysis of individual patient data and genome-wide association studies	2021	Lancet Neurology	10.1016/S1474-4422(21)00031-4
Stroke	D020521	Nervous System Diseases; Cardiovascular Diseases	29739930	Exploring the phenotypic consequences of tissue specific gene expression variation inferred from GWAS summary statistics	2018	Nature Communications	10.1038/s41467-018-03621-1
Thyroid Diseases	D013959	Endocrine System Diseases	34962261	Transcriptome-wide association study identifies multiple genes and pathways associated with thyroid function	2021	Human Molecular Genetics	10.1093/hmg/ddab371
Thyroid Diseases	D013959	Endocrine System Diseases	32912253	PTWAS: investigating tissue-relevant causal molecular mechanisms of complex traits using probabilistic TWAS analysis	2020	Genome Biology	10.1186/s13059-020-02026-y
Thyroiditis, Autoimmune	D013967	Endocrine System Diseases; Immune System Diseases	34962261	Transcriptome-wide association study identifies multiple genes and pathways associated with thyroid function	2021	Human Molecular Genetics	10.1093/hmg/ddab371
Tourette Syndrome	D005879	Nervous System Diseases; Congenital, Hereditary, and Neonatal Diseases and Abnormalities; Mental Disorders	35354918	Transcriptome-wide association study reveals increased neuronal FLT3 expression is associated with Tourette's syndrome	2022	Communications Biology	10.1038/s42003-022-03231-0
Tuberculosis	D014376	Infections	36167494	Genome-wide association analyses of common infections in a large practice-based biobank	2022	BMC Genomics	10.1186/s12864-022-08888-9
Urinary Tract Infections	D014552	Urogenital Diseases	36167494	Genome-wide association analyses of common infections in a large practice-based biobank	2022	BMC Genomics	10.1186/s12864-022-08888-9
Uterine Cervical Neoplasms	D002583	Neoplasms; Urogenital Diseases	33403041	New novel non-MHC genes were identified for cervical cancer with an integrative analysis approach of transcriptome-wide association study	2021	Journal of Cancer	10.7150/jca.47918
Venous Thromboembolism	D054556	Cardiovascular Diseases	31420334	Genomic and transcriptomic association studies identify 16 novel susceptibility loci for venous thromboembolism	2019	Blood	10.1182/blood.2019000435
Venous Thromboembolism	D054556	Cardiovascular Diseases	36154123	Cross-Ancestry Investigation of Venous Thromboembolism Genomic Predictors	2022	Circulation	10.1161/CIRCULATIONAHA.122.059675
Venous Thrombosis	D020246	Cardiovascular Diseases	32912253	PTWAS: investigating tissue-relevant causal molecular mechanisms of complex traits using probabilistic TWAS analysis	2020	Genome Biology	10.1186/s13059-020-02026-y
Venous Thrombosis	D020246	Cardiovascular Diseases	30668570	Integrating predicted transcriptome from multiple tissues improves association detection	2019	Plos Genetics	10.1371/journal.pgen.1007889
Vertigo	D014717	Otorhinolaryngologic Diseases; Nervous System Diseases; Pathological Conditions, Signs and Symptoms	36519156	Integrated analysis of proteome-wide and transcriptome-wide association studies identified novel genes and chemicals for vertigo	2022	Brain Communications	10.1093/braincomms/fcac313
Vitiligo	D014820	Skin and Connective Tissue Diseases	33679896	Integrative anlysis of omics data reveals regulatory network of CDK10 in vitiligo risk	2021	Frontiers in Genetics	10.3389/fgene.2021.634553
Vitiligo	D014820	Skin and Connective Tissue Diseases	35672318	Integrating 3D genomic and epigenomic data to enhance target gene discovery and drug repurposing in transcriptome-wide association studies	2022	Nature Communications	10.1038/s41467-022-30956-7
